# Supplementary material for: Aqua­[2-(3-carb­oxy-5-carboxyl­atophen­oxy)acetato-κO 1]bis­(1,10-phenanthroline-κ2 N,N′)manganese(II) dihydrate
Source: Acta Crystallogr Sect E Struct Rep Online. 2010 Nov 24;66(Pt 12):m1641–2. doi: 10.1107/S1600536810048142 (PMC3011514; doi:10.1107/S1600536810048142)
Supplement: Supplementary file 1 [file e-66-m1641-sup1.cif]

##############################################################################
###                                                                        ###
###        Electronic paper (Acta Crystallographica Section E)             ###
###                                                                        ###
##############################################################################
#                                                                            #
# This CIF contains the data in a paper accepted for publication in Acta     #
# Crystallographica Section E. It conforms to the requirements of Notes      #
# for Authors for Section E, and has been peer reviewed under the auspices   #
# of the IUCr Commission on Journals.                                        #
#                                                                            #
# Full details of the Crystallographic Information File format               #
# are given in the paper "The Crystallographic Information File (CIF):       #
# a New Standard Archive File for Crystallography" by S. R. Hall, F. H.      #
# Allen and I. D. Brown [Acta Cryst. (1991), A47, 655-685].                  #
#                                                                            #
# The current version of the core CIF dictionary is obtainable from          #
# ftp://ftp.iucr.org/pub/cif_core.dic. The current version number is 2.4.    #
#                                                                            #
# Software is freely available for graphical display of the structure(s) in  #
# this CIF.  For information consult the CIF home page http://www.iucr.org/  #
# cif/home.html                                                              #
#                                                                            #
# This file may be used for bona fide research purposes within the           #
# scientific community so long as proper attribution is given to the journal # 
# article from which it was obtained.                                        #
#                                                                            #
##############################################################################
                                             
data_I
_audit_creation_method     SHELXL-97
_chemical_name_systematic
;
Aqua[2-(3-carboxyphenoxy)acetato-\k<i>O</i>^1^]bis(1,10-phenanthroline-
\k^2^<i>N</i>,<i>N</i>')manganese(II) dihydrate
;
_chemical_name_common     ?
_chemical_formula_moiety     'C34 H28 Mn N4 O10'
_chemical_formula_sum     'C34 H28 Mn N4 O10'
_chemical_formula_iupac     '[Mn (C10 H6 O7) (C12 H8 N2)2 (H2 O)], 2H2 O'
_chemical_formula_weight     707.54
_chemical_melting_point     ?
_symmetry_cell_setting     monoclinic
_symmetry_space_group_name_H-M     'P 21/n'
_symmetry_space_group_name_Hall     '-P 2yn'
loop_
    _symmetry_equiv_pos_as_xyz
    'x, y, z'
    '-x+1/2, y+1/2, -z+1/2'
    '-x, -y, -z'
    'x-1/2, -y-1/2, z-1/2'
_cell_length_a     8.1024(2)
_cell_length_b     22.3106(6)
_cell_length_c     17.5381(5)
_cell_angle_alpha     90.00
_cell_angle_beta     99.212(2)
_cell_angle_gamma     90.00
_cell_volume     3129.46(14)
_cell_formula_units_Z     4
_cell_measurement_reflns_used     9990
_cell_measurement_theta_min     1.49
_cell_measurement_theta_max     27.71
_cell_measurement_temperature     296(2)
_exptl_crystal_description     block
_exptl_crystal_colour     yellow
_exptl_crystal_size_max     0.289
_exptl_crystal_size_mid     0.235
_exptl_crystal_size_min     0.095
_exptl_crystal_density_diffrn     1.502
_exptl_crystal_density_meas     ?
_exptl_crystal_density_method     'not measured'
_exptl_crystal_F_000     1460
_exptl_absorpt_coefficient_mu     0.490
_exptl_absorpt_correction_type     multi-scan
_exptl_absorpt_process_details     '(SADABS; Sheldrick, 1996)'
_exptl_absorpt_correction_T_min     0.871
_exptl_absorpt_correction_T_max     0.955
_exptl_special_details
;
;
_diffrn_ambient_temperature     296(2)
_diffrn_radiation_type     MoK\a
_diffrn_radiation_wavelength     0.71073
_diffrn_radiation_source     'fine-focus sealed tube'
_diffrn_radiation_monochromator     graphite
_diffrn_measurement_device_type     'Bruker APEXII CCD'
_diffrn_measurement_method     \w
_diffrn_detector_area_resol_mean     ?
_diffrn_reflns_number     69826
_diffrn_reflns_av_R_equivalents     0.0501
_diffrn_reflns_av_sigmaI/netI     0.0309
_diffrn_reflns_theta_min     1.49
_diffrn_reflns_theta_max     27.71
_diffrn_reflns_theta_full     27.71
_diffrn_measured_fraction_theta_max     0.992
_diffrn_measured_fraction_theta_full     0.992
_diffrn_reflns_limit_h_min     -10
_diffrn_reflns_limit_h_max     10
_diffrn_reflns_limit_k_min     -28
_diffrn_reflns_limit_k_max     29
_diffrn_reflns_limit_l_min     -22
_diffrn_reflns_limit_l_max     21
_diffrn_standards_number     0
_diffrn_standards_interval_count     ?
_diffrn_standards_interval_time     ?
_diffrn_standards_decay_%     0
_refine_special_details
;
Refinement of <i>F</i>^2^ against ALL reflections. The weighted <i>R</i>-factor
<i>wR</i> and goodness of fit <i>S</i> are based on <i>F</i>^2^, conventional
<i>R</i>-factors <i>R</i> are based on <i>F</i>, with <i>F</i> set to zero for
negative <i>F</i>^2^. The threshold expression of <i>F</i>^2^ >
\s(<i>F</i>^2^) is used only for calculating <i>R</i>-factors(gt) <i>etc</i>.
and is not relevant to the choice of reflections for refinement.
<i>R</i>-factors based on <i>F</i>^2^ are statistically about twice as large
as those based on <i>F</i>, and <i>R</i>- factors based on ALL data will be
even larger.
;
_reflns_number_total     7282
_reflns_number_gt     5127
_reflns_threshold_expression     I>2\s(I)
_refine_ls_structure_factor_coef     Fsqd
_refine_ls_matrix_type     full
_refine_ls_R_factor_gt     0.0381
_refine_ls_wR_factor_gt     0.1038
_refine_ls_wR_factor_ref     0.1170
_refine_ls_goodness_of_fit_ref     1.001
_refine_ls_restrained_S_all     1.001
_refine_ls_number_reflns     7282
_refine_ls_number_parameters     463
_refine_ls_number_restraints     10
_refine_ls_hydrogen_treatment     mixed
_refine_ls_weighting_scheme     calc
_refine_ls_weighting_details
         'calc w=1/[\s^2^(Fo^2^)+(0.0638P)^2^+0.5366P] where P=(Fo^2^+2Fc^2^)/3'
_atom_sites_solution_hydrogens     geom
_atom_sites_solution_primary     direct
_atom_sites_solution_secondary     difmap
_refine_ls_shift/su_max     0.001
_refine_ls_shift/su_mean     0.000
_refine_diff_density_max     0.411
_refine_diff_density_min     -0.264
_refine_ls_extinction_method     none
_refine_ls_extinction_coef     ?
loop_
    _atom_type_symbol
    _atom_type_description
    _atom_type_scat_dispersion_real
    _atom_type_scat_dispersion_imag
    _atom_type_scat_source
    'C' 'C' 0.0033 0.0016
                         'International Tables Vol C Tables 4.2.6.8 and 6.1.1.4'
    'H' 'H' 0.0000 0.0000
                         'International Tables Vol C Tables 4.2.6.8 and 6.1.1.4'
    'N' 'N' 0.0061 0.0033
                         'International Tables Vol C Tables 4.2.6.8 and 6.1.1.4'
    'O' 'O' 0.0106 0.0060
                         'International Tables Vol C Tables 4.2.6.8 and 6.1.1.4'
    'Mn' 'Mn' 0.3368 0.7283
                         'International Tables Vol C Tables 4.2.6.8 and 6.1.1.4'
_computing_data_collection     'APEX2 (Bruker, 2006)'
_computing_cell_refinement     'SAINT (Bruker, 2006)'
_computing_data_reduction     'SAINT (Bruker, 2006)'
_computing_structure_solution     'SHELXS97 (Sheldrick, 2008)'
_computing_structure_refinement     'SHELXS97 (Sheldrick, 2008)'
_computing_molecular_graphics
                     'SHELXTL (Sheldrick, 2008) and DIAMOND (Brandenburg, 2007)'
_computing_publication_material     'SHELXTL (Sheldrick, 2008)'
loop_
    _atom_site_type_symbol
    _atom_site_label
    _atom_site_fract_x
    _atom_site_fract_y
    _atom_site_fract_z
    _atom_site_U_iso_or_equiv
    _atom_site_adp_type
    _atom_site_calc_flag
    _atom_site_refinement_flags
    _atom_site_occupancy
    _atom_site_disorder_assembly
    _atom_site_disorder_group
    Mn Mn 0.20775(3) 0.527200(13) 0.259979(16) 0.03977(10) Uani d . 1 . .
    O O1W 0.3442(2) 0.58989(7) 0.19761(9) 0.0548(4) Uani d D 1 . .
    H H1WA 0.302(3) 0.6150(9) 0.1656(12) 0.066 Uiso d D 1 . .
    H H1WB 0.395(3) 0.5651(9) 0.1744(13) 0.066 Uiso d D 1 . .
    O O1 0.1064(2) 0.31086(7) 0.08413(8) 0.0585(4) Uani d D 1 . .
    H H 0.050(3) 0.2960(10) 0.0421(11) 0.070 Uiso d D 1 . .
    O O2W 0.3384(2) 0.69978(11) 0.94327(11) 0.0845(6) Uani d D 1 . .
    H H2WB 0.310(4) 0.6916(14) 0.9859(11) 0.101 Uiso d D 1 . .
    H H2WA 0.254(3) 0.7136(14) 0.9152(14) 0.101 Uiso d D 1 . .
    O O2 -0.0390(2) 0.25197(9) 0.15014(9) 0.0759(5) Uani d . 1 . .
    O O3W 0.1249(3) 0.72517(11) 0.4755(2) 0.1336(11) Uani d D 1 . .
    H H3WB 0.209(3) 0.7467(16) 0.486(3) 0.160 Uiso d D 1 . .
    H H3WA 0.042(3) 0.7476(16) 0.462(3) 0.160 Uiso d D 1 . .
    O O3 0.4840(2) 0.23215(7) 0.46173(8) 0.0724(5) Uani d . 1 . .
    O O4 0.2717(2) 0.17586(7) 0.40925(8) 0.0608(4) Uani d . 1 . .
    O O5 0.62133(16) 0.36920(6) 0.26636(7) 0.0440(3) Uani d . 1 . .
    O O6 0.40064(17) 0.46344(6) 0.25174(8) 0.0455(3) Uani d . 1 . .
    O O7 0.4781(2) 0.49201(7) 0.14154(9) 0.0671(5) Uani d . 1 . .
    N N1 0.3104(2) 0.56296(8) 0.37776(10) 0.0517(4) Uani d . 1 . .
    N N2 0.1241(2) 0.46239(7) 0.34659(9) 0.0444(4) Uani d . 1 . .
    N N3 -0.0037(2) 0.59680(7) 0.24904(10) 0.0474(4) Uani d . 1 . .
    N N4 0.01674(19) 0.49978(7) 0.15726(9) 0.0424(4) Uani d . 1 . .
    C C1 0.2283(2) 0.28589(8) 0.21010(10) 0.0395(4) Uani d . 1 . .
    C C2 0.2303(2) 0.25059(8) 0.27511(10) 0.0415(4) Uani d . 1 . .
    H H2 0.1429 0.2243 0.2786 0.050 Uiso calc R 1 . .
    C C3 0.3647(2) 0.25495(8) 0.33519(10) 0.0387(4) Uani d . 1 . .
    C C4 0.4927(2) 0.29499(8) 0.32972(10) 0.0385(4) Uani d . 1 . .
    H H4 0.5824 0.2978 0.3699 0.046 Uiso calc R 1 . .
    C C5 0.4888(2) 0.33098(8) 0.26510(10) 0.0366(4) Uani d . 1 . .
    C C6 0.3576(2) 0.32568(8) 0.20429(10) 0.0387(4) Uani d . 1 . .
    H H6 0.3560 0.3486 0.1599 0.046 Uiso calc R 1 . .
    C C7 0.0849(3) 0.28103(9) 0.14504(11) 0.0441(4) Uani d . 1 . .
    C C8 0.3719(3) 0.21739(9) 0.40661(10) 0.0452(5) Uani d . 1 . .
    C C9 0.6173(2) 0.40997(9) 0.20347(11) 0.0436(4) Uani d . 1 . .
    H H9B 0.5972 0.3873 0.1557 0.052 Uiso calc R 1 . .
    H H9A 0.7266 0.4285 0.2069 0.052 Uiso calc R 1 . .
    C C10 0.4870(2) 0.45928(8) 0.19925(11) 0.0391(4) Uani d . 1 . .
    C C11 0.4049(3) 0.61143(11) 0.39264(16) 0.0699(7) Uani d . 1 . .
    H H11 0.4292 0.6342 0.3514 0.084 Uiso calc R 1 . .
    C C12 0.4691(4) 0.62961(14) 0.4676(2) 0.0944(11) Uani d . 1 . .
    H H12 0.5327 0.6644 0.4761 0.113 Uiso calc R 1 . .
    C C13 0.4381(4) 0.59635(16) 0.5274(2) 0.0949(12) Uani d . 1 . .
    H H13 0.4841 0.6074 0.5775 0.114 Uiso calc R 1 . .
    C C14 0.3372(3) 0.54517(13) 0.51546(14) 0.0710(8) Uani d . 1 . .
    C C15 0.2971(4) 0.50771(19) 0.57607(15) 0.0959(12) Uani d . 1 . .
    H H15 0.3358 0.5179 0.6272 0.115 Uiso calc R 1 . .
    C C16 0.2060(4) 0.45879(19) 0.56048(16) 0.0913(11) Uani d . 1 . .
    H H16 0.1819 0.4354 0.6012 0.110 Uiso calc R 1 . .
    C C17 0.1430(3) 0.44057(14) 0.48282(14) 0.0667(7) Uani d . 1 . .
    C C18 0.0533(3) 0.38851(15) 0.46418(18) 0.0842(9) Uani d . 1 . .
    H H18 0.0275 0.3638 0.5033 0.101 Uiso calc R 1 . .
    C C19 0.0027(3) 0.37328(13) 0.38935(19) 0.0801(8) Uani d . 1 . .
    H H19 -0.0560 0.3379 0.3767 0.096 Uiso calc R 1 . .
    C C20 0.0403(3) 0.41167(11) 0.33149(14) 0.0596(6) Uani d . 1 . .
    H H20 0.0050 0.4011 0.2802 0.072 Uiso calc R 1 . .
    C C21 0.1775(2) 0.47682(10) 0.42138(11) 0.0482(5) Uani d . 1 . .
    C C22 0.2753(3) 0.52968(10) 0.43802(12) 0.0521(5) Uani d . 1 . .
    C C23 -0.0184(3) 0.64320(10) 0.29509(14) 0.0587(6) Uani d . 1 . .
    H H23 0.0592 0.6470 0.3400 0.070 Uiso calc R 1 . .
    C C24 -0.1426(3) 0.68609(11) 0.27993(18) 0.0715(7) Uani d . 1 . .
    H H24 -0.1510 0.7168 0.3150 0.086 Uiso calc R 1 . .
    C C25 -0.2517(3) 0.68242(11) 0.21291(19) 0.0729(8) Uani d . 1 . .
    H H25 -0.3346 0.7113 0.2013 0.088 Uiso calc R 1 . .
    C C26 -0.2408(3) 0.63540(10) 0.16083(14) 0.0585(6) Uani d . 1 . .
    C C27 -0.3498(3) 0.62863(13) 0.08932(17) 0.0724(8) Uani d . 1 . .
    H H27 -0.4302 0.6578 0.0740 0.087 Uiso calc R 1 . .
    C C28 -0.3393(3) 0.58124(14) 0.04358(15) 0.0701(7) Uani d . 1 . .
    H H28 -0.4115 0.5784 -0.0032 0.084 Uiso calc R 1 . .
    C C29 -0.2185(3) 0.53454(11) 0.06531(12) 0.0531(5) Uani d . 1 . .
    C C30 -0.2098(3) 0.48226(12) 0.02292(13) 0.0603(6) Uani d . 1 . .
    H H30 -0.2854 0.4761 -0.0222 0.072 Uiso calc R 1 . .
    C C31 -0.0914(3) 0.44008(11) 0.04712(12) 0.0567(6) Uani d . 1 . .
    H H31 -0.0862 0.4048 0.0194 0.068 Uiso calc R 1 . .
    C C32 0.0217(3) 0.45103(10) 0.11419(12) 0.0487(5) Uani d . 1 . .
    H H32 0.1048 0.4228 0.1296 0.058 Uiso calc R 1 . .
    C C33 -0.1037(2) 0.54120(9) 0.13409(11) 0.0441(5) Uani d . 1 . .
    C C34 -0.1145(2) 0.59240(9) 0.18283(12) 0.0465(5) Uani d . 1 . .
loop_
    _atom_site_aniso_label
    _atom_site_aniso_U_11
    _atom_site_aniso_U_22
    _atom_site_aniso_U_33
    _atom_site_aniso_U_12
    _atom_site_aniso_U_13
    _atom_site_aniso_U_23
    Mn 0.04202(17) 0.03954(18) 0.03701(17) 0.00304(12) 0.00406(12) 0.00051(12)
    O1W 0.0625(10) 0.0436(9) 0.0606(10) 0.0093(7) 0.0173(8) 0.0131(7)
    O1 0.0702(10) 0.0685(10) 0.0302(7) -0.0123(8) -0.0114(7) 0.0053(7)
    O2W 0.0594(11) 0.1263(17) 0.0674(12) 0.0024(11) 0.0084(9) 0.0115(12)
    O2 0.0634(10) 0.0999(13) 0.0555(10) -0.0298(10) -0.0173(8) 0.0241(9)
    O3W 0.0990(17) 0.0797(17) 0.230(3) -0.0064(13) 0.049(2) 0.0240(19)
    O3 0.1013(13) 0.0683(10) 0.0371(8) -0.0295(10) -0.0207(8) 0.0144(7)
    O4 0.0910(12) 0.0531(9) 0.0355(7) -0.0239(8) 0.0016(7) 0.0043(6)
    O5 0.0392(7) 0.0418(7) 0.0481(7) -0.0008(6) -0.0016(6) 0.0087(6)
    O6 0.0492(8) 0.0440(8) 0.0460(8) 0.0077(6) 0.0158(6) 0.0066(6)
    O7 0.0841(12) 0.0664(10) 0.0565(9) 0.0243(9) 0.0289(8) 0.0261(8)
    N1 0.0498(10) 0.0476(10) 0.0541(11) 0.0055(8) -0.0022(8) -0.0106(8)
    N2 0.0386(8) 0.0523(10) 0.0422(9) 0.0035(7) 0.0058(7) 0.0033(7)
    N3 0.0497(10) 0.0431(9) 0.0516(10) 0.0056(8) 0.0151(8) 0.0022(8)
    N4 0.0403(9) 0.0461(9) 0.0399(9) 0.0027(7) 0.0038(7) 0.0026(7)
    C1 0.0475(10) 0.0401(10) 0.0285(9) 0.0004(8) -0.0016(8) -0.0007(7)
    C2 0.0510(11) 0.0397(11) 0.0323(9) -0.0035(8) 0.0018(8) 0.0000(7)
    C3 0.0534(11) 0.0328(9) 0.0281(9) 0.0006(8) 0.0007(8) -0.0008(7)
    C4 0.0455(10) 0.0357(9) 0.0307(9) 0.0025(8) -0.0044(8) -0.0017(7)
    C5 0.0405(10) 0.0316(9) 0.0364(9) 0.0037(8) 0.0026(8) -0.0007(7)
    C6 0.0480(10) 0.0374(10) 0.0292(9) 0.0023(8) 0.0018(8) 0.0027(7)
    C7 0.0522(12) 0.0429(11) 0.0338(10) -0.0017(9) -0.0032(8) -0.0008(8)
    C8 0.0643(13) 0.0374(10) 0.0312(9) -0.0026(9) -0.0009(9) -0.0012(8)
    C9 0.0396(10) 0.0447(11) 0.0475(11) 0.0025(8) 0.0098(8) 0.0069(9)
    C10 0.0402(10) 0.0389(10) 0.0374(10) -0.0016(8) 0.0035(8) 0.0038(8)
    C11 0.0628(15) 0.0511(14) 0.0883(18) 0.0051(11) -0.0109(13) -0.0199(13)
    C12 0.0787(19) 0.0655(19) 0.123(3) 0.0192(15) -0.0331(19) -0.0488(19)
    C13 0.086(2) 0.099(2) 0.085(2) 0.0432(19) -0.0331(17) -0.0548(19)
    C14 0.0646(15) 0.0963(19) 0.0463(13) 0.0378(15) -0.0087(11) -0.0240(13)
    C15 0.091(2) 0.157(3) 0.0361(14) 0.062(2) -0.0009(14) -0.0113(18)
    C16 0.084(2) 0.151(3) 0.0415(15) 0.046(2) 0.0161(14) 0.0221(18)
    C17 0.0513(13) 0.098(2) 0.0538(14) 0.0242(14) 0.0184(11) 0.0229(13)
    C18 0.0651(17) 0.105(2) 0.087(2) 0.0095(16) 0.0241(15) 0.0476(18)
    C19 0.0566(15) 0.0713(18) 0.113(2) -0.0077(13) 0.0156(15) 0.0305(17)
    C20 0.0483(12) 0.0599(14) 0.0690(15) -0.0054(11) 0.0044(11) 0.0071(12)
    C21 0.0389(10) 0.0679(14) 0.0384(10) 0.0157(10) 0.0076(8) 0.0051(9)
    C22 0.0464(11) 0.0686(14) 0.0386(10) 0.0215(10) -0.0013(9) -0.0099(10)
    C23 0.0652(14) 0.0488(13) 0.0669(14) 0.0059(11) 0.0254(12) -0.0023(11)
    C24 0.0753(17) 0.0474(14) 0.101(2) 0.0112(12) 0.0437(17) -0.0015(13)
    C25 0.0591(15) 0.0503(14) 0.117(2) 0.0191(11) 0.0375(16) 0.0205(15)
    C26 0.0431(12) 0.0552(13) 0.0803(16) 0.0092(10) 0.0198(11) 0.0257(12)
    C27 0.0446(13) 0.0770(18) 0.095(2) 0.0126(12) 0.0091(13) 0.0396(16)
    C28 0.0424(12) 0.098(2) 0.0662(16) -0.0008(13) -0.0025(11) 0.0373(15)
    C29 0.0380(10) 0.0736(15) 0.0468(12) -0.0056(10) 0.0042(9) 0.0199(11)
    C30 0.0480(12) 0.0876(18) 0.0423(11) -0.0211(12) -0.0019(10) 0.0091(12)
    C31 0.0617(14) 0.0635(14) 0.0444(12) -0.0183(12) 0.0066(10) -0.0044(10)
    C32 0.0491(12) 0.0504(12) 0.0458(11) -0.0040(9) 0.0055(9) -0.0011(9)
    C33 0.0360(10) 0.0530(12) 0.0439(11) -0.0003(9) 0.0083(8) 0.0136(9)
    C34 0.0389(10) 0.0467(11) 0.0567(12) 0.0064(9) 0.0162(9) 0.0145(9)
_geom_special_details
;
All e.s.d.'s (except the e.s.d. in the dihedral angle between two l.s. planes)
are estimated using the full covariance matrix. The cell e.s.d.'s are taken
into account individually in the estimation of e.s.d.'s in distances, angles
and torsion angles; correlations between e.s.d.'s in cell parameters are only
used when they are defined by crystal symmetry. An approximate (isotropic)
treatment of cell e.s.d.'s is used for estimating e.s.d.'s involving l.s.
planes.
;
loop_
    _geom_bond_atom_site_label_1
    _geom_bond_atom_site_label_2
    _geom_bond_site_symmetry_2
    _geom_bond_distance
    _geom_bond_publ_flag
    Mn O6 . 2.1352(13) y
    Mn O1W . 2.1820(15) y
    Mn N1 . 2.2462(17) y
    Mn N4 . 2.2633(16) y
    Mn N2 . 2.2776(16) y
    Mn N3 . 2.2974(16) y
    O1W H1WA . 0.829(15) ?
    O1W H1WB . 0.834(15) ?
    O1 C7 . 1.294(2) ?
    O1 H . 0.867(16) ?
    O2W H2WB . 0.838(16) ?
    O2W H2WA . 0.834(17) ?
    O2 C7 . 1.210(2) ?
    O3W H3WB . 0.831(18) ?
    O3W H3WA . 0.839(18) ?
    O3 C8 . 1.260(2) ?
    O4 C8 . 1.238(2) ?
    O5 C5 . 1.369(2) ?
    O5 C9 . 1.426(2) ?
    O6 C10 . 1.246(2) ?
    O7 C10 . 1.241(2) ?
    N1 C11 . 1.326(3) ?
    N1 C22 . 1.359(3) ?
    N2 C20 . 1.324(3) ?
    N2 C21 . 1.353(3) ?
    N3 C23 . 1.330(3) ?
    N3 C34 . 1.353(3) ?
    N4 C32 . 1.328(3) ?
    N4 C33 . 1.358(2) ?
    C1 C2 . 1.384(2) ?
    C1 C6 . 1.389(3) ?
    C1 C7 . 1.496(2) ?
    C2 C3 . 1.392(2) ?
    C2 H2 . 0.9300 ?
    C3 C4 . 1.383(3) ?
    C3 C8 . 1.500(2) ?
    C4 C5 . 1.385(2) ?
    C4 H4 . 0.9300 ?
    C5 C6 . 1.385(2) ?
    C6 H6 . 0.9300 ?
    C9 C10 . 1.519(3) ?
    C9 H9B . 0.9700 ?
    C9 H9A . 0.9700 ?
    C11 C12 . 1.395(4) ?
    C11 H11 . 0.9300 ?
    C12 C13 . 1.341(5) ?
    C12 H12 . 0.9300 ?
    C13 C14 . 1.400(5) ?
    C13 H13 . 0.9300 ?
    C14 C22 . 1.413(3) ?
    C14 C15 . 1.430(5) ?
    C15 C16 . 1.322(5) ?
    C15 H15 . 0.9300 ?
    C16 C17 . 1.435(4) ?
    C16 H16 . 0.9300 ?
    C17 C18 . 1.381(4) ?
    C17 C21 . 1.411(3) ?
    C18 C19 . 1.354(4) ?
    C18 H18 . 0.9300 ?
    C19 C20 . 1.398(3) ?
    C19 H19 . 0.9300 ?
    C20 H20 . 0.9300 ?
    C21 C22 . 1.425(3) ?
    C23 C24 . 1.383(3) ?
    C23 H23 . 0.9300 ?
    C24 C25 . 1.355(4) ?
    C24 H24 . 0.9300 ?
    C25 C26 . 1.403(4) ?
    C25 H25 . 0.9300 ?
    C26 C34 . 1.410(3) ?
    C26 C27 . 1.421(4) ?
    C27 C28 . 1.338(4) ?
    C27 H27 . 0.9300 ?
    C28 C29 . 1.438(3) ?
    C28 H28 . 0.9300 ?
    C29 C30 . 1.391(3) ?
    C29 C33 . 1.408(3) ?
    C30 C31 . 1.362(3) ?
    C30 H30 . 0.9300 ?
    C31 C32 . 1.392(3) ?
    C31 H31 . 0.9300 ?
    C32 H32 . 0.9300 ?
    C33 C34 . 1.438(3) ?
loop_
    _geom_angle_atom_site_label_1
    _geom_angle_atom_site_label_2
    _geom_angle_atom_site_label_3
    _geom_angle_site_symmetry_1
    _geom_angle_site_symmetry_3
    _geom_angle
    _geom_angle_publ_flag
    O6 Mn O1W . . 87.60(5) ?
    O6 Mn N1 . . 97.56(6) ?
    O1W Mn N1 . . 95.19(7) ?
    O6 Mn N4 . . 100.41(6) ?
    O1W Mn N4 . . 96.37(6) ?
    N1 Mn N4 . . 158.98(6) ?
    O6 Mn N2 . . 85.50(5) ?
    O1W Mn N2 . . 165.93(6) ?
    N1 Mn N2 . . 73.63(7) ?
    N4 Mn N2 . . 96.92(6) ?
    O6 Mn N3 . . 171.40(6) ?
    O1W Mn N3 . . 87.47(6) ?
    N1 Mn N3 . . 89.90(6) ?
    N4 Mn N3 . . 73.17(6) ?
    N2 Mn N3 . . 100.78(6) ?
    Mn O1W H1WA . . 125.9(17) ?
    Mn O1W H1WB . . 98.6(17) ?
    H1WA O1W H1WB . . 107.6(19) ?
    C7 O1 H . . 112.5(17) ?
    H2WB O2W H2WA . . 107(2) ?
    H3WB O3W H3WA . . 108(3) ?
    C5 O5 C9 . . 117.66(14) ?
    C10 O6 Mn . . 127.12(12) ?
    C11 N1 C22 . . 118.6(2) ?
    C11 N1 Mn . . 126.00(18) ?
    C22 N1 Mn . . 115.37(14) ?
    C20 N2 C21 . . 118.14(19) ?
    C20 N2 Mn . . 127.37(15) ?
    C21 N2 Mn . . 114.35(14) ?
    C23 N3 C34 . . 117.76(18) ?
    C23 N3 Mn . . 127.85(15) ?
    C34 N3 Mn . . 113.98(13) ?
    C32 N4 C33 . . 118.21(17) ?
    C32 N4 Mn . . 126.51(13) ?
    C33 N4 Mn . . 114.90(13) ?
    C2 C1 C6 . . 120.96(17) ?
    C2 C1 C7 . . 119.50(17) ?
    C6 C1 C7 . . 119.54(16) ?
    C1 C2 C3 . . 119.24(17) ?
    C1 C2 H2 . . 120.4 ?
    C3 C2 H2 . . 120.4 ?
    C4 C3 C2 . . 119.79(16) ?
    C4 C3 C8 . . 119.30(16) ?
    C2 C3 C8 . . 120.91(17) ?
    C3 C4 C5 . . 120.79(16) ?
    C3 C4 H4 . . 119.6 ?
    C5 C4 H4 . . 119.6 ?
    O5 C5 C4 . . 115.65(15) ?
    O5 C5 C6 . . 124.69(16) ?
    C4 C5 C6 . . 119.64(17) ?
    C5 C6 C1 . . 119.53(16) ?
    C5 C6 H6 . . 120.2 ?
    C1 C6 H6 . . 120.2 ?
    O2 C7 O1 . . 124.02(18) ?
    O2 C7 C1 . . 122.31(17) ?
    O1 C7 C1 . . 113.67(17) ?
    O4 C8 O3 . . 124.31(18) ?
    O4 C8 C3 . . 120.76(17) ?
    O3 C8 C3 . . 114.92(17) ?
    O5 C9 C10 . . 115.42(15) ?
    O5 C9 H9B . . 108.4 ?
    C10 C9 H9B . . 108.4 ?
    O5 C9 H9A . . 108.4 ?
    C10 C9 H9A . . 108.4 ?
    H9B C9 H9A . . 107.5 ?
    O7 C10 O6 . . 126.36(18) ?
    O7 C10 C9 . . 114.52(17) ?
    O6 C10 C9 . . 119.11(16) ?
    N1 C11 C12 . . 122.6(3) ?
    N1 C11 H11 . . 118.7 ?
    C12 C11 H11 . . 118.7 ?
    C13 C12 C11 . . 119.2(3) ?
    C13 C12 H12 . . 120.4 ?
    C11 C12 H12 . . 120.4 ?
    C12 C13 C14 . . 120.8(3) ?
    C12 C13 H13 . . 119.6 ?
    C14 C13 H13 . . 119.6 ?
    C13 C14 C22 . . 116.9(3) ?
    C13 C14 C15 . . 124.2(3) ?
    C22 C14 C15 . . 118.9(3) ?
    C16 C15 C14 . . 121.0(3) ?
    C16 C15 H15 . . 119.5 ?
    C14 C15 H15 . . 119.5 ?
    C15 C16 C17 . . 122.2(3) ?
    C15 C16 H16 . . 118.9 ?
    C17 C16 H16 . . 118.9 ?
    C18 C17 C21 . . 117.6(2) ?
    C18 C17 C16 . . 123.8(3) ?
    C21 C17 C16 . . 118.6(3) ?
    C19 C18 C17 . . 120.4(2) ?
    C19 C18 H18 . . 119.8 ?
    C17 C18 H18 . . 119.8 ?
    C18 C19 C20 . . 118.8(3) ?
    C18 C19 H19 . . 120.6 ?
    C20 C19 H19 . . 120.6 ?
    N2 C20 C19 . . 122.9(2) ?
    N2 C20 H20 . . 118.6 ?
    C19 C20 H20 . . 118.6 ?
    N2 C21 C17 . . 122.2(2) ?
    N2 C21 C22 . . 118.48(19) ?
    C17 C21 C22 . . 119.3(2) ?
    N1 C22 C14 . . 121.9(2) ?
    N1 C22 C21 . . 118.16(18) ?
    C14 C22 C21 . . 120.0(2) ?
    N3 C23 C24 . . 123.7(2) ?
    N3 C23 H23 . . 118.1 ?
    C24 C23 H23 . . 118.1 ?
    C25 C24 C23 . . 118.6(2) ?
    C25 C24 H24 . . 120.7 ?
    C23 C24 H24 . . 120.7 ?
    C24 C25 C26 . . 120.6(2) ?
    C24 C25 H25 . . 119.7 ?
    C26 C25 H25 . . 119.7 ?
    C25 C26 C34 . . 116.7(2) ?
    C25 C26 C27 . . 124.0(2) ?
    C34 C26 C27 . . 119.3(2) ?
    C28 C27 C26 . . 121.5(2) ?
    C28 C27 H27 . . 119.2 ?
    C26 C27 H27 . . 119.2 ?
    C27 C28 C29 . . 121.3(2) ?
    C27 C28 H28 . . 119.4 ?
    C29 C28 H28 . . 119.4 ?
    C30 C29 C33 . . 117.6(2) ?
    C30 C29 C28 . . 123.8(2) ?
    C33 C29 C28 . . 118.6(2) ?
    C31 C30 C29 . . 120.4(2) ?
    C31 C30 H30 . . 119.8 ?
    C29 C30 H30 . . 119.8 ?
    C30 C31 C32 . . 118.5(2) ?
    C30 C31 H31 . . 120.7 ?
    C32 C31 H31 . . 120.7 ?
    N4 C32 C31 . . 123.3(2) ?
    N4 C32 H32 . . 118.4 ?
    C31 C32 H32 . . 118.4 ?
    N4 C33 C29 . . 121.9(2) ?
    N4 C33 C34 . . 118.19(17) ?
    C29 C33 C34 . . 119.88(19) ?
    N3 C34 C26 . . 122.6(2) ?
    N3 C34 C33 . . 118.18(17) ?
    C26 C34 C33 . . 119.2(2) ?
loop_
    _geom_torsion_atom_site_label_1
    _geom_torsion_atom_site_label_2
    _geom_torsion_atom_site_label_3
    _geom_torsion_atom_site_label_4
    _geom_torsion_site_symmetry_1
    _geom_torsion_site_symmetry_2
    _geom_torsion_site_symmetry_3
    _geom_torsion_site_symmetry_4
    _geom_torsion
    _geom_torsion_publ_flag
    O1W Mn O6 C10 . . . . -30.45(16) ?
    N1 Mn O6 C10 . . . . -125.37(16) ?
    N4 Mn O6 C10 . . . . 65.59(16) ?
    N2 Mn O6 C10 . . . . 161.82(16) ?
    N3 Mn O6 C10 . . . . 24.6(5) ?
    O6 Mn N1 C11 . . . . 95.28(18) ?
    O1W Mn N1 C11 . . . . 7.02(18) ?
    N4 Mn N1 C11 . . . . -116.2(2) ?
    N2 Mn N1 C11 . . . . 178.30(19) ?
    N3 Mn N1 C11 . . . . -80.42(18) ?
    O6 Mn N1 C22 . . . . -82.22(14) ?
    O1W Mn N1 C22 . . . . -170.48(14) ?
    N4 Mn N1 C22 . . . . 66.4(2) ?
    N2 Mn N1 C22 . . . . 0.80(13) ?
    N3 Mn N1 C22 . . . . 102.08(14) ?
    O6 Mn N2 C20 . . . . -77.02(17) ?
    O1W Mn N2 C20 . . . . -137.9(2) ?
    N1 Mn N2 C20 . . . . -176.26(18) ?
    N4 Mn N2 C20 . . . . 22.95(18) ?
    N3 Mn N2 C20 . . . . 97.06(17) ?
    O6 Mn N2 C21 . . . . 98.38(14) ?
    O1W Mn N2 C21 . . . . 37.5(3) ?
    N1 Mn N2 C21 . . . . -0.86(13) ?
    N4 Mn N2 C21 . . . . -161.65(13) ?
    N3 Mn N2 C21 . . . . -87.54(14) ?
    O6 Mn N3 C23 . . . . -140.2(3) ?
    O1W Mn N3 C23 . . . . -85.23(17) ?
    N1 Mn N3 C23 . . . . 9.97(18) ?
    N4 Mn N3 C23 . . . . 177.33(18) ?
    N2 Mn N3 C23 . . . . 83.28(18) ?
    O6 Mn N3 C34 . . . . 32.1(5) ?
    O1W Mn N3 C34 . . . . 87.11(14) ?
    N1 Mn N3 C34 . . . . -177.68(14) ?
    N4 Mn N3 C34 . . . . -10.33(13) ?
    N2 Mn N3 C34 . . . . -104.37(13) ?
    O6 Mn N4 C32 . . . . 9.20(17) ?
    O1W Mn N4 C32 . . . . 97.91(16) ?
    N1 Mn N4 C32 . . . . -139.10(19) ?
    N2 Mn N4 C32 . . . . -77.47(17) ?
    N3 Mn N4 C32 . . . . -176.69(17) ?
    O6 Mn N4 C33 . . . . -163.56(12) ?
    O1W Mn N4 C33 . . . . -74.85(13) ?
    N1 Mn N4 C33 . . . . 48.1(2) ?
    N2 Mn N4 C33 . . . . 109.77(13) ?
    N3 Mn N4 C33 . . . . 10.55(12) ?
    C6 C1 C2 C3 . . . . -0.4(3) ?
    C7 C1 C2 C3 . . . . 179.47(17) ?
    C1 C2 C3 C4 . . . . 1.0(3) ?
    C1 C2 C3 C8 . . . . -179.91(17) ?
    C2 C3 C4 C5 . . . . 0.1(3) ?
    C8 C3 C4 C5 . . . . -179.02(17) ?
    C9 O5 C5 C4 . . . . -175.88(15) ?
    C9 O5 C5 C6 . . . . 5.5(3) ?
    C3 C4 C5 O5 . . . . 179.48(16) ?
    C3 C4 C5 C6 . . . . -1.8(3) ?
    O5 C5 C6 C1 . . . . -178.99(17) ?
    C4 C5 C6 C1 . . . . 2.4(3) ?
    C2 C1 C6 C5 . . . . -1.3(3) ?
    C7 C1 C6 C5 . . . . 178.81(17) ?
    C2 C1 C7 O2 . . . . 8.0(3) ?
    C6 C1 C7 O2 . . . . -172.1(2) ?
    C2 C1 C7 O1 . . . . -172.33(18) ?
    C6 C1 C7 O1 . . . . 7.5(3) ?
    C4 C3 C8 O4 . . . . -170.49(19) ?
    C2 C3 C8 O4 . . . . 10.4(3) ?
    C4 C3 C8 O3 . . . . 10.3(3) ?
    C2 C3 C8 O3 . . . . -168.75(19) ?
    C5 O5 C9 C10 . . . . 69.0(2) ?
    Mn O6 C10 O7 . . . . 0.6(3) ?
    Mn O6 C10 C9 . . . . -179.20(12) ?
    O5 C9 C10 O7 . . . . -175.65(18) ?
    O5 C9 C10 O6 . . . . 4.2(3) ?
    C22 N1 C11 C12 . . . . -0.2(3) ?
    Mn N1 C11 C12 . . . . -177.58(19) ?
    N1 C11 C12 C13 . . . . 1.6(4) ?
    C11 C12 C13 C14 . . . . -2.4(4) ?
    C12 C13 C14 C22 . . . . 2.0(4) ?
    C12 C13 C14 C15 . . . . -179.5(3) ?
    C13 C14 C15 C16 . . . . -177.5(3) ?
    C22 C14 C15 C16 . . . . 1.0(4) ?
    C14 C15 C16 C17 . . . . 0.1(5) ?
    C15 C16 C17 C18 . . . . 177.2(3) ?
    C15 C16 C17 C21 . . . . -1.1(4) ?
    C21 C17 C18 C19 . . . . 0.6(4) ?
    C16 C17 C18 C19 . . . . -177.7(3) ?
    C17 C18 C19 C20 . . . . -1.1(4) ?
    C21 N2 C20 C19 . . . . 1.1(3) ?
    Mn N2 C20 C19 . . . . 176.39(17) ?
    C18 C19 C20 N2 . . . . 0.3(4) ?
    C20 N2 C21 C17 . . . . -1.7(3) ?
    Mn N2 C21 C17 . . . . -177.57(15) ?
    C20 N2 C21 C22 . . . . 176.70(18) ?
    Mn N2 C21 C22 . . . . 0.8(2) ?
    C18 C17 C21 N2 . . . . 0.9(3) ?
    C16 C17 C21 N2 . . . . 179.3(2) ?
    C18 C17 C21 C22 . . . . -177.5(2) ?
    C16 C17 C21 C22 . . . . 0.9(3) ?
    C11 N1 C22 C14 . . . . -0.3(3) ?
    Mn N1 C22 C14 . . . . 177.38(16) ?
    C11 N1 C22 C21 . . . . -178.37(19) ?
    Mn N1 C22 C21 . . . . -0.7(2) ?
    C13 C14 C22 N1 . . . . -0.6(3) ?
    C15 C14 C22 N1 . . . . -179.2(2) ?
    C13 C14 C22 C21 . . . . 177.5(2) ?
    C15 C14 C22 C21 . . . . -1.2(3) ?
    N2 C21 C22 N1 . . . . -0.1(3) ?
    C17 C21 C22 N1 . . . . 178.33(18) ?
    N2 C21 C22 C14 . . . . -178.22(19) ?
    C17 C21 C22 C14 . . . . 0.2(3) ?
    C34 N3 C23 C24 . . . . 1.6(3) ?
    Mn N3 C23 C24 . . . . 173.73(17) ?
    N3 C23 C24 C25 . . . . -2.9(4) ?
    C23 C24 C25 C26 . . . . 1.3(4) ?
    C24 C25 C26 C34 . . . . 1.4(3) ?
    C24 C25 C26 C27 . . . . -179.6(2) ?
    C25 C26 C27 C28 . . . . -176.5(2) ?
    C34 C26 C27 C28 . . . . 2.4(3) ?
    C26 C27 C28 C29 . . . . 0.9(4) ?
    C27 C28 C29 C30 . . . . 175.1(2) ?
    C27 C28 C29 C33 . . . . -3.7(3) ?
    C33 C29 C30 C31 . . . . -1.4(3) ?
    C28 C29 C30 C31 . . . . 179.8(2) ?
    C29 C30 C31 C32 . . . . -1.0(3) ?
    C33 N4 C32 C31 . . . . -0.7(3) ?
    Mn N4 C32 C31 . . . . -173.26(15) ?
    C30 C31 C32 N4 . . . . 2.2(3) ?
    C32 N4 C33 C29 . . . . -1.9(3) ?
    Mn N4 C33 C29 . . . . 171.52(14) ?
    C32 N4 C33 C34 . . . . 176.75(17) ?
    Mn N4 C33 C34 . . . . -9.8(2) ?
    C30 C29 C33 N4 . . . . 2.9(3) ?
    C28 C29 C33 N4 . . . . -178.20(18) ?
    C30 C29 C33 C34 . . . . -175.71(18) ?
    C28 C29 C33 C34 . . . . 3.2(3) ?
    C23 N3 C34 C26 . . . . 1.3(3) ?
    Mn N3 C34 C26 . . . . -171.89(15) ?
    C23 N3 C34 C33 . . . . -177.67(18) ?
    Mn N3 C34 C33 . . . . 9.2(2) ?
    C25 C26 C34 N3 . . . . -2.7(3) ?
    C27 C26 C34 N3 . . . . 178.23(19) ?
    C25 C26 C34 C33 . . . . 176.20(18) ?
    C27 C26 C34 C33 . . . . -2.8(3) ?
    N4 C33 C34 N3 . . . . 0.3(3) ?
    C29 C33 C34 N3 . . . . 178.99(17) ?
    N4 C33 C34 C26 . . . . -178.66(17) ?
    C29 C33 C34 C26 . . . . 0.0(3) ?
loop_
    _geom_hbond_atom_site_label_D
    _geom_hbond_atom_site_label_H
    _geom_hbond_atom_site_label_A
    _geom_hbond_site_symmetry_A
    _geom_hbond_distance_DH
    _geom_hbond_distance_HA
    _geom_hbond_distance_DA
    _geom_hbond_angle_DHA
    O1W H1WA O4 2 0.829(15) 1.915(16) 2.740(2) 174(2)
    O1 H O3 4_565 0.867(16) 1.559(17) 2.4148(19) 169(3)
    O2W H2WB O4 2_556 0.838(16) 2.080(17) 2.917(2) 176(3)
    O2W H2WA O2 3_566 0.834(17) 2.075(17) 2.908(3) 177(3)
    O3W H3WB O3 3_666 0.831(18) 2.55(2) 3.323(3) 155(4)
    O3W H3WA O2W 4_575 0.839(18) 2.011(19) 2.845(3) 173(5)
data_global
_journal_date_recd_electronic     2010-11-09
_journal_date_accepted     2010-11-18
_journal_name_full     'Acta Crystallographica, Section E'
_journal_year     2010
_journal_volume     66
_journal_issue     12
_journal_page_first     m1641
_journal_page_last     m1642
_journal_paper_category     QM
_journal_coeditor_code     WM2428
_publ_contact_author_name     'Yun-long Feng'
_publ_contact_author_address
;
  Zhejiang Key Laboratory for Reactive Chemistry on Solid Surfaces,
  Institute of Physical Chemistry,
  Zhejiang Normal University,
  Jinhua, Zhejiang 321004,
  P. R. China
  College of Chemistry and Life Science,
  Zhejiang Normal University,
  Jinhua 321004, Zhejiang,
   P. R. China
;
_publ_contact_author_email     'sky37@zjnu.cn'
_publ_contact_author_fax     '86-579-2282386'
_publ_contact_author_phone     '86-579-2282386'
_publ_section_title
;\
Aqua[2-(3-carboxy-5-carboxylatophenoxy)acetato-\k<i>O</i>^1^]bis(1,10-\
phenanthroline-\k^2^<i>N</i>,<i>N</i>')manganese(II) dihydrate
;
loop_
    _publ_author_name
    _publ_author_address
    'Yi-Ni Cai'
;
Zhejiang Key Laboratory for Reactive Chemistry on Solid Surfaces,
College of Chemistry and Life Science,
Zhejiang Normal University,
Jinhua, Zhejiang 321004,
People's Republic of China
;
    'Jing Chen'
;
Zhejiang Key Laboratory for Reactive Chemistry on Solid Surfaces,
College of Chemistry and Life Science,
Zhejiang Normal University,
Jinhua, Zhejiang 321004,
People's Republic of China
;
    'Yun-Long Feng'
;
Zhejiang Key Laboratory for Reactive Chemistry on Solid Surfaces,
College of Chemistry and Life Science,
Zhejiang Normal University,
Jinhua, Zhejiang 321004,
People's Republic of China
;
