# Supplementary material for: Aqua­[2-(3-carb­oxy-5-carboxyl­atophen­oxy)acetato-κO 1]bis­(1,10-phenanthroline-κ2 N,N′)manganese(II) dihydrate
Source: Acta Crystallogr Sect E Struct Rep Online. 2010 Nov 24;66(Pt 12):m1641–2. doi: 10.1107/S1600536810048142 (PMC3011514; doi:10.1107/S1600536810048142)
Supplement: Supplementary file 2 [file e-66-m1641-Isup2.hkl]

# 
# h,k,l, Fc-squared, Fo-squared, sigma(Fo-squared) and status flag 
# 
data_I
_shelx_title ' b in P2(1)/n' 
_shelx_refln_list_code          4 
_shelx_F_calc_maximum      216.01 
_exptl_crystal_F_000      1460.00 
_reflns_d_resolution_high  0.7643 
 
loop_ 
 _symmetry_equiv_pos_as_xyz 
 'x, y, z' 
 '-x+1/2, y+1/2, -z+1/2' 
 '-x, -y, -z' 
 'x-1/2, -y-1/2, z-1/2' 
 
_cell_length_a     8.1024 
_cell_length_b    22.3106 
_cell_length_c    17.5381 
_cell_angle_alpha  90.000 
_cell_angle_beta   99.212 
_cell_angle_gamma  90.000 
 
_shelx_F_squared_multiplier     1.000 
 
loop_ 
 _refln_index_h 
 _refln_index_k 
 _refln_index_l 
 _refln_F_squared_calc 
 _refln_F_squared_meas 
 _refln_F_squared_sigma 
 _refln_observed_status 
   2   0   0       18.42       18.58      2.49 o 
   4   0   0      606.93      575.86     11.93 o 
   6   0   0      959.02      943.31     21.50 o 
   8   0   0      803.93      887.65     64.43 o 
  10   0   0      228.13      318.25     46.70 o 
   1   1   0     1920.86     1783.19     18.63 o 
   2   1   0     5362.90     5168.10     39.48 o 
   3   1   0       14.11       17.82      1.67 o 
   4   1   0        7.25        3.61      2.04 o 
   5   1   0     2710.89     2670.55     29.65 o 
   6   1   0       21.50       15.17      3.74 o 
   7   1   0     1071.76     1091.81     23.82 o 
   8   1   0      102.02       82.01     10.78 o 
   9   1   0      340.28      339.46     21.31 o 
  10   1   0        1.45       -4.13     17.29 o 
   0   2   0    29335.82    26476.75    639.67 o 
   1   2   0       20.90        5.65      1.38 o 
   2   2   0     5866.56     5767.92     49.20 o 
   3   2   0      712.12      704.63      9.27 o 
   4   2   0      846.20      773.91     11.19 o 
   5   2   0      194.28      170.57      6.21 o 
   6   2   0      163.80      161.23      7.12 o 
   7   2   0        0.06       -1.43      5.45 o 
   8   2   0      284.42      274.88     16.14 o 
   9   2   0      250.72      229.90     18.23 o 
  10   2   0      334.96      331.84     28.31 o 
   1   3   0      821.05      777.97      9.79 o 
   2   3   0    23418.10    23986.55    208.99 o 
   3   3   0     6153.13     6064.32     56.15 o 
   4   3   0     1490.09     1481.15     17.59 o 
   5   3   0     1471.12     1382.45     20.30 o 
   6   3   0      286.85      291.58      9.29 o 
   7   3   0       20.61       26.47      4.82 o 
   8   3   0      330.82      329.48     19.18 o 
   9   3   0       62.79       58.30     12.64 o 
  10   3   0       69.12       63.19     18.58 o 
   0   4   0    24591.51    25049.17    409.48 o 
   1   4   0     4003.49     3761.42     38.43 o 
   2   4   0    12690.73    12529.34    108.03 o 
   3   4   0     2695.41     2812.94     29.85 o 
   4   4   0     2395.34     2262.23     26.00 o 
   5   4   0      138.80      177.13      6.46 o 
   6   4   0        0.56       -0.28      3.74 o 
   7   4   0        0.50       -2.08      4.71 o 
   8   4   0      142.33      170.35     14.79 o 
   9   4   0      106.52      104.96     14.28 o 
  10   4   0      144.33      167.30     22.64 o 
   1   5   0     2225.48     2022.07     19.96 o 
   2   5   0       67.47       48.65      2.75 o 
   3   5   0    17980.06    17928.29    158.11 o 
   4   5   0     1806.85     1936.39     22.56 o 
   5   5   0       26.77       26.01      3.91 o 
   6   5   0      243.22      227.27      9.58 o 
   7   5   0      552.50      522.36     13.07 o 
   8   5   0       54.93       48.36     10.37 o 
   9   5   0       45.01       47.84     11.96 o 
  10   5   0        8.00        0.29     14.82 o 
   0   6   0      150.18      153.46      7.24 o 
   1   6   0      784.50      695.86     11.36 o 
   2   6   0     6560.42     6559.12     53.74 o 
   3   6   0    11052.86    11210.77     98.01 o 
   4   6   0     4707.56     4845.59     50.20 o 
   5   6   0        9.97       19.52      3.97 o 
   6   6   0       14.72       14.94      4.45 o 
   7   6   0      463.06      459.44     15.41 o 
   8   6   0        3.38        6.88      9.01 o 
   9   6   0      115.72      133.35     16.78 o 
  10   6   0       62.64       62.04     18.35 o 
   1   7   0     3761.77     3670.31     32.75 o 
   2   7   0      151.59      155.07      5.71 o 
   3   7   0      381.07      369.79      7.65 o 
   4   7   0       64.09      126.61      5.75 o 
   5   7   0     2820.15     2791.48     33.48 o 
   6   7   0     1050.31     1110.09     19.38 o 
   7   7   0       31.88       31.03      5.49 o 
   8   7   0      387.83      388.34     32.22 o 
   9   7   0        8.22       11.88     11.13 o 
  10   7   0       46.26       44.04     17.37 o 
   0   8   0      407.82      494.08     10.01 o 
   1   8   0       53.90       45.99      2.85 o 
   2   8   0     3640.42     3793.33     33.65 o 
   3   8   0     8648.87     8843.39     79.65 o 
   4   8   0     2797.10     2834.07     35.80 o 
   5   8   0      754.20      729.60     19.43 o 
   6   8   0        0.16        0.31      4.26 o 
   7   8   0       95.10       78.97      7.32 o 
   8   8   0        0.47       -8.54      8.54 o 
   9   8   0      188.51      177.42     18.12 o 
  10   8   0        0.09        6.38     22.25 o 
   1   9   0      579.95      546.06      7.80 o 
   2   9   0     7299.11     7153.53     59.60 o 
   3   9   0      580.61      596.01     10.34 o 
   4   9   0      112.57      101.87      6.18 o 
   5   9   0      492.24      500.75     14.89 o 
   6   9   0      287.70      314.22     11.27 o 
   7   9   0        3.17        0.98      5.36 o 
   8   9   0       45.30       38.97     13.35 o 
   9   9   0        2.21        2.67     10.67 o 
   0  10   0       13.55        2.87      2.63 o 
   1  10   0     2746.06     2542.46     23.33 o 
   2  10   0      593.95      738.75     10.03 o 
   3  10   0      114.09       84.78      5.11 o 
   4  10   0        5.99        5.47      3.76 o 
   5  10   0       40.46       47.92      5.45 o 
   6  10   0        4.57        0.79      4.85 o 
   7  10   0       49.34       39.18      6.76 o 
   8  10   0        0.31       -4.03      9.50 o 
   9  10   0        4.09       13.52     11.96 o 
   1  11   0      998.34     1002.57     12.25 o 
   2  11   0      891.52     1101.12     13.59 o 
   3  11   0      446.43      475.19     10.41 o 
   4  11   0     1610.73     1538.32     25.83 o 
   5  11   0      114.83      111.22      7.26 o 
   6  11   0      494.75      510.74     14.68 o 
   7  11   0       43.24       38.49      7.37 o 
   8  11   0       93.90      100.89     14.01 o 
   9  11   0        8.29        5.43     11.98 o 
   0  12   0     2677.36     2647.32     37.32 o 
   1  12   0     1046.88      979.96     12.48 o 
   2  12   0      604.80      600.46      9.96 o 
   3  12   0     3657.26     3668.26     40.34 o 
   4  12   0      160.88      151.53      7.93 o 
   5  12   0      169.50      140.34     10.37 o 
   6  12   0       72.35       59.37      7.39 o 
   7  12   0       44.39       36.84      7.43 o 
   8  12   0        1.55       -0.29      9.58 o 
   9  12   0       40.10       27.33     15.41 o 
   1  13   0      255.82      270.78      7.90 o 
   2  13   0      793.09      826.49     13.54 o 
   3  13   0     1639.12     1557.67     22.66 o 
   4  13   0      537.92      553.60     13.91 o 
   5  13   0      248.25      260.83     13.84 o 
   6  13   0      911.92      908.31     20.25 o 
   7  13   0       83.77       84.05      9.04 o 
   8  13   0       19.29       22.97      9.26 o 
   9  13   0       14.41       -6.58     17.87 o 
   0  14   0     5698.32     6035.01     75.23 o 
   1  14   0     1965.08     1955.87     21.39 o 
   2  14   0     1482.06     1401.44     19.16 o 
   3  14   0      584.95      615.57     13.69 o 
   4  14   0       19.41       25.28      5.58 o 
   5  14   0       17.79       -4.95      4.95 o 
   6  14   0      101.07       79.94      8.45 o 
   7  14   0        1.76       -1.43      6.55 o 
   8  14   0        1.17        7.45      8.45 o 
   9  14   0        4.11       -7.54     20.91 o 
   1  15   0      369.93      403.25     10.27 o 
   2  15   0      198.57      202.72      8.35 o 
   3  15   0      884.55      963.24     18.16 o 
   4  15   0      268.97      241.24     11.85 o 
   5  15   0      692.18      704.57     22.18 o 
   6  15   0       78.20       73.80      8.86 o 
   7  15   0      169.78      158.92     11.59 o 
   8  15   0       35.08       35.97      9.94 o 
   0  16   0     1603.98     1520.32     29.07 o 
   1  16   0      394.36      400.18     10.82 o 
   2  16   0      519.82      543.45     14.14 o 
   3  16   0        0.22        4.92      5.22 o 
   4  16   0        0.55        5.11      5.60 o 
   5  16   0      105.39       76.18     10.05 o 
   6  16   0        4.79       -6.60      6.60 o 
   7  16   0        4.92        3.43      7.71 o 
   8  16   0       44.10       37.90     10.21 o 
   1  17   0        8.79       17.04      5.26 o 
   2  17   0        3.07       -1.68      5.06 o 
   3  17   0      644.34      633.54     17.95 o 
   4  17   0        3.80        8.72      6.03 o 
   5  17   0      472.61      460.99     16.65 o 
   6  17   0       72.45       68.75      9.37 o 
   7  17   0      166.75      192.20     13.68 o 
   8  17   0        2.60        3.70     10.87 o 
   0  18   0     2131.77     2197.99     57.12 o 
   1  18   0       94.52       79.07      9.04 o 
   2  18   0     1877.50     1885.13     31.58 o 
   3  18   0       30.44       18.14      6.53 o 
   4  18   0       16.93        8.29      6.59 o 
   5  18   0      209.43      173.27     11.54 o 
   6  18   0        5.91        5.21      7.49 o 
   7  18   0        5.05       -2.93      8.44 o 
   8  18   0        9.86       15.43     14.67 o 
   1  19   0        4.01       11.56      7.39 o 
   2  19   0      531.35      545.55     20.58 o 
   3  19   0       89.21       97.28     11.63 o 
   4  19   0       16.21       12.96      7.45 o 
   5  19   0      577.10      580.83     23.62 o 
   6  19   0       12.75       25.37      8.90 o 
   7  19   0      175.26      201.01     16.72 o 
   0  20   0      680.85      698.73     35.99 o 
   1  20   0      102.08       82.36     10.22 o 
   2  20   0     1649.53     1722.57     38.31 o 
   3  20   0      142.60      151.79     14.17 o 
   4  20   0        2.37        8.14      8.32 o 
   5  20   0       15.18        8.27      8.53 o 
   6  20   0       20.01       17.19      8.95 o 
   7  20   0       36.04       13.76     11.79 o 
   1  21   0       84.52       69.38     11.34 o 
   2  21   0        6.70       17.20      9.70 o 
   3  21   0      847.15      899.37     29.92 o 
   4  21   0      165.71      181.25     15.70 o 
   5  21   0       86.81      103.79     13.71 o 
   6  21   0       52.73       65.39     13.36 o 
   7  21   0      133.82      155.55     17.06 o 
   0  22   0      203.80      207.19     22.20 o 
   1  22   0       41.84       27.22      9.86 o 
   2  22   0      582.84      569.92     28.25 o 
   3  22   0      109.16      146.27     15.15 o 
   4  22   0       86.96       72.53     12.70 o 
   5  22   0        2.54      -10.34     10.34 o 
   6  22   0        2.55       25.07     12.78 o 
   1  23   0       36.63       46.85     11.87 o 
   2  23   0      242.05      262.97     21.74 o 
   3  23   0      123.01      109.81     15.32 o 
   4  23   0       15.89       14.34     11.68 o 
   5  23   0       78.80       47.79     13.80 o 
   6  23   0       17.81       10.03     13.10 o 
   0  24   0      111.21       99.82     19.00 o 
   1  24   0      122.96      164.32     23.36 o 
   2  24   0      257.54      257.21     21.18 o 
   3  24   0      147.37      118.66     18.41 o 
   4  24   0        0.38       -1.22     13.15 o 
   5  24   0      167.49      176.42     24.04 o 
   1  25   0      183.62      219.00     23.40 o 
   2  25   0       38.40       44.00     15.91 o 
   3  25   0       22.06       11.00     13.80 o 
   4  25   0       27.40       14.62     14.67 o 
   5  25   0       33.45       17.85     15.38 o 
   0  26   0      351.95      418.21     32.87 o 
   1  26   0      101.89      110.04     19.63 o 
   2  26   0       94.51       52.74     23.81 o 
   3  26   0       68.42       75.17     18.05 o 
   4  26   0        9.41       17.62     15.80 o 
   1  27   0       82.78       85.80     19.49 o 
   2  27   0      111.79      147.91     24.09 o 
   3  27   0        9.35       25.75     16.17 o 
   0  28   0      105.89      108.29     33.14 o 
   1  28   0      156.70      180.43     26.15 o 
   2  28   0       25.14       12.80     18.96 o 
  -9   0   1       86.69       83.29     26.33 o 
  -7   0   1       28.48       32.76      7.46 o 
  -5   0   1      503.29      494.58     15.65 o 
  -3   0   1     1308.38     1141.37     19.34 o 
  -1   0   1    46660.05    43644.88    541.52 o 
   1   0   1     4585.54     4558.39     55.63 o 
   3   0   1     4204.89     4390.53     50.50 o 
   5   0   1      434.73      412.01     13.71 o 
   7   0   1     2243.89     2212.09     99.90 o 
   9   0   1      553.36      594.31     43.54 o 
 -10   1   1       56.81       45.94     19.68 o 
  -9   1   1       54.10       60.01     11.44 o 
  -8   1   1        2.18        3.22      4.72 o 
  -7   1   1      107.77      128.70      8.43 o 
  -6   1   1      494.34      498.84     11.55 o 
  -5   1   1        4.00        2.00      2.85 o 
  -4   1   1     2290.91     2042.48     22.18 o 
  -3   1   1       41.71       27.18      2.41 o 
  -2   1   1      867.66      937.40      9.39 o 
  -1   1   1     6063.00     5519.28     52.37 o 
   0   1   1      239.17      107.98     11.56 o 
   1   1   1     2899.29     2864.68     25.68 o 
   2   1   1       66.94       67.92      2.52 o 
   3   1   1     1541.52     1494.24     14.60 o 
   4   1   1     2273.86     2210.92     19.89 o 
   5   1   1       39.29       41.93      4.55 o 
   6   1   1     1237.00     1318.50     22.06 o 
   7   1   1     1017.29     1065.50     23.51 o 
   8   1   1      329.71      369.47     18.24 o 
   9   1   1      188.45      200.40     19.43 o 
  10   1   1       14.04       18.25     17.36 o 
 -10   2   1        3.67        6.25     15.12 o 
  -9   2   1        3.42        3.98      9.98 o 
  -8   2   1      267.96      264.41     10.05 o 
  -7   2   1      215.58      188.41      9.82 o 
  -6   2   1      134.38      138.37      7.35 o 
  -5   2   1      483.07      482.02     11.93 o 
  -4   2   1      866.99      855.08     12.61 o 
  -3   2   1     3586.82     3470.19     34.35 o 
  -2   2   1    36757.31    36560.80    285.41 o 
  -1   2   1      187.39      220.64      3.43 o 
   0   2   1      970.09     1010.35     12.26 o 
   1   2   1     9453.38     9519.86     84.56 o 
   2   2   1      766.15      638.80      6.83 o 
   3   2   1      949.79     1078.91     12.01 o 
   4   2   1     1015.71     1000.81     11.57 o 
   5   2   1      117.23      104.26      6.11 o 
   6   2   1      138.58      121.74     10.10 o 
   7   2   1     1473.93     1582.72     28.38 o 
   8   2   1        1.16       -0.38      8.35 o 
   9   2   1      100.55       75.45     12.81 o 
  10   2   1        3.23       17.27     16.97 o 
 -10   3   1      116.86       98.22     19.15 o 
  -9   3   1      563.54      569.50     26.33 o 
  -8   3   1       25.78       13.56      5.36 o 
  -7   3   1      228.02      248.00     10.43 o 
  -6   3   1     1177.52     1151.52     18.67 o 
  -5   3   1      133.34      119.30      5.70 o 
  -4   3   1      124.78       93.29      4.69 o 
  -3   3   1        4.97        0.89      2.05 o 
  -2   3   1    25332.43    26079.00    200.00 o 
  -1   3   1     5277.04     5704.20     58.71 o 
   0   3   1     3356.14     3339.94     35.13 o 
   1   3   1      568.87      617.05      7.57 o 
   2   3   1    20451.65    20171.25    155.16 o 
   3   3   1      225.03      216.00      3.95 o 
   4   3   1     7820.72     7451.56     60.09 o 
   5   3   1        7.88        3.43      2.28 o 
   6   3   1      961.59      969.56     20.49 o 
   7   3   1     1100.75     1145.37     25.92 o 
   8   3   1        2.96        1.99      8.65 o 
   9   3   1      199.47      167.14     16.69 o 
  10   3   1        0.68       19.49     15.84 o 
 -10   4   1      190.95      197.11     24.05 o 
  -9   4   1       18.50       28.09     11.24 o 
  -8   4   1      184.19      175.43     10.79 o 
  -7   4   1       73.18       58.83      6.22 o 
  -6   4   1      148.53      130.00      7.53 o 
  -5   4   1      709.48      739.35     12.80 o 
  -4   4   1      736.08      772.85     12.11 o 
  -3   4   1        1.62        1.24      1.95 o 
  -2   4   1    29012.99    29010.05    216.77 o 
  -1   4   1    44635.48    43353.67    391.36 o 
   0   4   1     3907.34     3824.08     56.71 o 
   1   4   1     7854.27     7735.78     69.49 o 
   2   4   1     3381.18     3704.28     31.31 o 
   3   4   1      501.98      553.39      8.01 o 
   4   4   1       14.34       13.29      2.32 o 
   5   4   1      198.55      201.46      7.35 o 
   6   4   1      129.90      122.49      8.92 o 
   7   4   1      204.64      204.52     12.85 o 
   8   4   1        9.87        3.16      8.36 o 
   9   4   1        3.45        4.44     10.20 o 
  10   4   1       17.04       46.63     17.54 o 
 -10   5   1        1.48        2.09     16.01 o 
  -9   5   1       11.21       25.29     11.33 o 
  -8   5   1      243.63      235.27     12.18 o 
  -7   5   1      246.69      236.24     10.42 o 
  -6   5   1      379.19      384.16     11.51 o 
  -5   5   1      325.45      317.30     10.49 o 
  -4   5   1      519.24      480.75      9.46 o 
  -3   5   1     2858.92     2781.73     27.44 o 
  -2   5   1    11422.44    11745.17     90.16 o 
  -1   5   1      291.07      266.24      6.52 o 
   0   5   1    13670.99    13574.27    142.68 o 
   1   5   1       50.30       48.55      2.35 o 
   2   5   1      903.88      943.26     11.25 o 
   3   5   1      168.67      170.88      4.49 o 
   4   5   1     5745.48     5962.67     49.47 o 
   5   5   1       10.04        2.03      2.69 o 
   6   5   1      947.40      948.90     23.32 o 
   7   5   1      392.10      403.66     16.84 o 
   8   5   1      223.78      237.05     17.80 o 
   9   5   1      166.21      147.68     20.00 o 
  10   5   1        1.65       -1.22     14.32 o 
 -10   6   1       57.15       63.16     18.36 o 
  -9   6   1        0.60        6.38     10.38 o 
  -8   6   1      157.84      165.84      9.44 o 
  -7   6   1        9.44        9.52      5.20 o 
  -6   6   1       18.34       19.77      4.62 o 
  -5   6   1      293.90      316.18     11.58 o 
  -4   6   1     2498.85     2442.49     29.24 o 
  -3   6   1      218.96      192.25      4.88 o 
  -2   6   1     8066.36     8496.07     64.76 o 
  -1   6   1      866.60      939.54     11.03 o 
   0   6   1      861.43      955.68     12.24 o 
   1   6   1      740.54      784.16     10.14 o 
   2   6   1    13600.04    13094.62    113.11 o 
   3   6   1     2025.02     2302.90     26.18 o 
   4   6   1      845.41     1007.20     12.95 o 
   5   6   1        8.02       -0.90      3.04 o 
   6   6   1       29.66       34.40      4.95 o 
   7   6   1       70.51       56.53      8.63 o 
   8   6   1      167.94      153.53     14.23 o 
   9   6   1       51.64       38.18     11.62 o 
  10   6   1       16.95       27.50     17.01 o 
 -10   7   1        3.00       -0.37     21.36 o 
  -9   7   1       62.73       54.16     13.36 o 
  -8   7   1        2.09       -0.91      5.83 o 
  -7   7   1      399.43      394.97     14.23 o 
  -6   7   1       45.90       37.23      5.39 o 
  -5   7   1     5214.78     5138.32     54.90 o 
  -4   7   1      959.38      861.25     17.09 o 
  -3   7   1      395.91      342.76      8.36 o 
  -2   7   1        4.69        5.65      1.84 o 
  -1   7   1     3597.11     3633.96     29.90 o 
   0   7   1     2434.17     2310.71     22.87 o 
   1   7   1     7630.52     7255.04     62.62 o 
   2   7   1     2232.05     2373.68     24.73 o 
   3   7   1     1608.98     1491.82     18.60 o 
   4   7   1     1559.93     1475.25     19.19 o 
   5   7   1     1175.74     1218.11     19.17 o 
   6   7   1        2.75        2.08      3.47 o 
   7   7   1      699.79      669.64     32.75 o 
   8   7   1        3.83        4.15      9.02 o 
   9   7   1       18.71       37.21     11.83 o 
  10   7   1        2.05        1.80     21.44 o 
 -10   8   1       19.41       28.20     17.40 o 
  -9   8   1       44.88       48.32     13.17 o 
  -8   8   1      342.56      352.42     13.87 o 
  -7   8   1       12.05       16.55      6.01 o 
  -6   8   1      401.91      412.57     12.72 o 
  -5   8   1      107.54      115.02      6.70 o 
  -4   8   1     8505.04     8731.32     85.24 o 
  -3   8   1      659.99      552.83      9.19 o 
  -2   8   1    17227.77    17439.76    132.36 o 
  -1   8   1       32.14       38.90      2.41 o 
   0   8   1      714.76      687.17      9.52 o 
   1   8   1       39.32       29.94      2.60 o 
   2   8   1     2574.37     2587.07     24.31 o 
   3   8   1      266.64      225.96      6.84 o 
   4   8   1      379.65      333.32      8.64 o 
   5   8   1        3.82        3.35      3.82 o 
   6   8   1      760.42      794.48     16.44 o 
   7   8   1       18.53       18.50      8.01 o 
   8   8   1      222.38      239.91     17.29 o 
   9   8   1        6.31       16.32     12.12 o 
 -10   9   1        0.15      -29.22     29.22 o 
  -9   9   1       84.56       78.00     13.18 o 
  -8   9   1        0.40        6.15      6.28 o 
  -7   9   1      804.69      753.13     21.90 o 
  -6   9   1      321.69      324.33     11.79 o 
  -5   9   1      763.65      788.16     15.58 o 
  -4   9   1       91.40      113.90      6.13 o 
  -3   9   1     4815.40     5076.44     43.17 o 
  -2   9   1      883.32      951.92     13.64 o 
  -1   9   1     2135.39     2059.81     18.52 o 
   0   9   1       23.68       15.40      2.30 o 
   1   9   1      111.95      110.45      4.17 o 
   2   9   1     2997.44     3283.75     30.16 o 
   3   9   1      941.88      923.37     14.61 o 
   4   9   1        1.41        3.24      3.33 o 
   5   9   1      296.49      263.56      9.54 o 
   6   9   1      217.48      246.43      9.30 o 
   7   9   1      656.97      689.03     23.47 o 
   8   9   1        6.86       17.79     10.05 o 
   9   9   1       15.52       33.23     13.39 o 
  -9  10   1       21.45       28.88     12.43 o 
  -8  10   1      175.00      160.58     11.46 o 
  -7  10   1       68.89       54.48      8.94 o 
  -6  10   1       12.59       10.39      5.20 o 
  -5  10   1        7.40       11.92      4.39 o 
  -4  10   1      488.11      497.24     12.27 o 
  -3  10   1      218.71      220.99      6.83 o 
  -2  10   1     1695.71     1588.24     16.53 o 
  -1  10   1     1221.53     1293.12     13.37 o 
   0  10   1      183.81      181.39      5.70 o 
   1  10   1      113.40      116.88      4.50 o 
   2  10   1      586.45      493.84      8.48 o 
   3  10   1       35.16       17.58      3.42 o 
   4  10   1     1095.33     1070.83     17.59 o 
   5  10   1      504.49      503.94     12.60 o 
   6  10   1       23.02       27.24      5.21 o 
   7  10   1       71.18       68.14     10.96 o 
   8  10   1        7.02       21.21      9.91 o 
   9  10   1       14.11       30.63     12.98 o 
  -9  11   1       92.64       77.82     14.18 o 
  -8  11   1        0.71       -6.62      6.62 o 
  -7  11   1      778.37      738.09     26.42 o 
  -6  11   1      548.14      510.48     15.04 o 
  -5  11   1     2612.67     2636.33     34.41 o 
  -4  11   1      159.22      159.23      8.00 o 
  -3  11   1       41.82       36.43      3.82 o 
  -2  11   1     2081.23     1981.75     19.86 o 
  -1  11   1     1920.38     1855.12     18.80 o 
   0  11   1     2171.03     2227.06     28.00 o 
   1  11   1      429.27      361.78      7.52 o 
   2  11   1       36.67       24.27      3.01 o 
   3  11   1     1400.89     1271.11     18.35 o 
   4  11   1     1128.58     1142.22     18.67 o 
   5  11   1      308.66      329.26     10.86 o 
   6  11   1        9.74        3.79      5.06 o 
   7  11   1      182.35      161.12     11.90 o 
   8  11   1       35.75       25.52     11.27 o 
   9  11   1       31.36       28.86     17.11 o 
  -9  12   1       26.83       27.93     12.53 o 
  -8  12   1        0.52       -2.34      7.09 o 
  -7  12   1       42.84       26.64      7.56 o 
  -6  12   1      337.36      322.45     12.63 o 
  -5  12   1       65.50       81.18      6.94 o 
  -4  12   1      107.76      108.83      7.91 o 
  -3  12   1        0.77       -0.07      3.24 o 
  -2  12   1     2195.76     2224.66     22.11 o 
  -1  12   1      197.57      201.10      5.97 o 
   0  12   1     1946.81     1883.46     19.87 o 
   1  12   1       14.70        5.73      2.44 o 
   2  12   1     3456.76     3494.69     33.14 o 
   3  12   1        1.32       -3.10      3.35 o 
   4  12   1      401.73      414.73     11.78 o 
   5  12   1      268.64      276.16     10.87 o 
   6  12   1        2.14        2.83      5.21 o 
   7  12   1        0.71        3.06      6.67 o 
   8  12   1       13.09        8.23     10.61 o 
   9  12   1       78.06      130.56     24.44 o 
  -9  13   1       41.77       51.91     18.32 o 
  -8  13   1        2.50       10.28      7.54 o 
  -7  13   1      222.05      205.86     13.95 o 
  -6  13   1        9.06        0.26      5.55 o 
  -5  13   1      308.79      342.94     12.32 o 
  -4  13   1     1300.22     1291.96     21.33 o 
  -3  13   1      164.40      200.61      7.98 o 
  -2  13   1      194.51      211.74      6.64 o 
  -1  13   1       50.21       39.05      4.32 o 
   0  13   1      513.80      545.53      9.38 o 
   1  13   1     1978.80     2127.98     21.43 o 
   2  13   1      709.52      659.13     12.09 o 
   3  13   1      940.41     1078.12     17.41 o 
   4  13   1      268.53      224.11     10.00 o 
   5  13   1      787.04      792.29     19.89 o 
   6  13   1      247.50      246.32     11.40 o 
   7  13   1       11.83       13.35      6.14 o 
   8  13   1       12.03        5.41     11.86 o 
   9  13   1       81.20       79.18     22.85 o 
  -9  14   1        3.17       14.07     18.70 o 
  -8  14   1        5.81        5.19      7.90 o 
  -7  14   1       12.36        2.68      7.08 o 
  -6  14   1        6.57        4.14      5.98 o 
  -5  14   1        9.64        4.86      5.48 o 
  -4  14   1       50.24       37.16      5.66 o 
  -3  14   1      259.69      260.76      9.55 o 
  -2  14   1       31.96       13.65      3.98 o 
  -1  14   1     3048.54     3013.92     29.52 o 
   0  14   1     1604.70     1583.12     23.54 o 
   1  14   1     1702.83     1581.01     20.28 o 
   2  14   1      350.67      342.79      9.75 o 
   3  14   1       43.57       36.21      5.36 o 
   4  14   1       78.03       59.12      7.39 o 
   5  14   1        0.91        0.39      4.77 o 
   6  14   1      447.94      377.51     14.72 o 
   7  14   1        3.11        3.58      6.37 o 
   8  14   1        1.67        0.88     11.77 o 
   9  14   1        0.44        7.28     45.05 o 
  -9  15   1       42.59       25.26     35.20 o 
  -8  15   1       52.08       47.47      9.97 o 
  -7  15   1      107.11       86.06     10.14 o 
  -6  15   1      857.68      823.64     21.32 o 
  -5  15   1      387.16      411.38     15.52 o 
  -4  15   1      285.90      274.32     11.87 o 
  -3  15   1       20.11       30.88      5.19 o 
  -2  15   1        5.14        1.67      3.81 o 
  -1  15   1      317.45      288.13      9.94 o 
   0  15   1       52.13       58.56      4.40 o 
   1  15   1       98.61       95.64      5.93 o 
   2  15   1      239.82      250.46     10.48 o 
   3  15   1       67.10       63.85      9.33 o 
   4  15   1     1220.57     1231.95     25.00 o 
   5  15   1      106.10      131.97     10.66 o 
   6  15   1      495.94      494.60     17.04 o 
   7  15   1       42.06       41.90      7.95 o 
   8  15   1      106.73      121.67     17.81 o 
  -8  16   1        0.45        5.73      8.87 o 
  -7  16   1        0.21        1.52      8.18 o 
  -6  16   1       39.86       25.75      8.31 o 
  -5  16   1       42.68       45.33      7.31 o 
  -4  16   1        0.06        5.17      5.48 o 
  -3  16   1      143.37      163.34      9.49 o 
  -2  16   1        2.54       -0.91      4.18 o 
  -1  16   1     1676.05     1715.47     21.87 o 
   0  16   1      319.84      319.11      9.67 o 
   1  16   1     3310.35     3313.69     37.42 o 
   2  16   1       70.96       68.41      6.58 o 
   3  16   1      183.62      178.67     10.13 o 
   4  16   1       11.42        5.71      5.73 o 
   5  16   1        4.85       -0.67      5.52 o 
   6  16   1       74.09       44.69      8.00 o 
   7  16   1        3.67        5.73      7.07 o 
   8  16   1        0.14       -1.79     12.96 o 
  -8  17   1       53.95       47.11     11.18 o 
  -7  17   1       31.94       19.31      8.99 o 
  -6  17   1      173.81      183.31     14.93 o 
  -5  17   1       83.36       53.04      8.31 o 
  -4  17   1     1731.94     1719.24     30.24 o 
  -3  17   1      380.51      360.78     13.51 o 
  -2  17   1      122.07      144.50      8.11 o 
  -1  17   1      101.03      118.47      8.20 o 
   0  17   1       39.05       33.55      5.34 o 
   1  17   1       14.90       13.37      5.22 o 
   2  17   1      939.34      885.71     25.07 o 
   3  17   1      227.44      255.03     13.19 o 
   4  17   1       43.17       47.59      7.58 o 
   5  17   1        0.34       -5.77      5.77 o 
   6  17   1       85.75      124.39     10.78 o 
   7  17   1       13.25        9.36      7.77 o 
   8  17   1       28.17       53.73     23.28 o 
  -8  18   1        0.07       23.88     11.98 o 
  -7  18   1        4.57       -2.46      8.63 o 
  -6  18   1       83.62       82.02     10.30 o 
  -5  18   1        2.93       14.36      7.34 o 
  -4  18   1      142.24      145.38     11.37 o 
  -3  18   1      518.32      464.65     17.96 o 
  -2  18   1      377.52      346.48     16.02 o 
  -1  18   1       90.12       93.10      9.34 o 
   0  18   1       34.80       44.40      6.77 o 
   1  18   1      797.77      802.41     17.88 o 
   2  18   1        0.53       -2.91      5.84 o 
   3  18   1      775.96      841.85     20.86 o 
   4  18   1       94.86       91.13      9.10 o 
   5  18   1       27.91       19.54      7.85 o 
   6  18   1        3.72       -4.59      7.31 o 
   7  18   1       24.36       14.94      8.40 o 
   8  18   1        0.46      -18.81     18.81 o 
  -7  19   1       36.29        2.71     10.55 o 
  -6  19   1       55.69       49.16     10.01 o 
  -5  19   1        0.06       10.22      8.03 o 
  -4  19   1      376.49      382.50     18.70 o 
  -3  19   1       40.51       35.90      9.62 o 
  -2  19   1       17.79       23.26      7.75 o 
  -1  19   1      183.64      150.76     11.72 o 
   0  19   1        0.32        2.46      6.44 o 
   1  19   1      128.92      144.01     11.47 o 
   2  19   1      416.90      414.41     15.61 o 
   3  19   1       54.19       42.71      7.95 o 
   4  19   1      218.53      236.77     13.10 o 
   5  19   1       44.23       55.75      9.29 o 
   6  19   1      108.61       98.77     10.94 o 
   7  19   1        0.78        2.05      8.63 o 
  -7  20   1        2.49       17.93     12.25 o 
  -6  20   1        6.41       -2.62      9.64 o 
  -5  20   1       20.35        7.96      9.66 o 
  -4  20   1      345.60      347.93     20.06 o 
  -3  20   1       58.33       66.01     11.41 o 
  -2  20   1        0.18       11.43      8.99 o 
  -1  20   1      240.02      302.56     15.74 o 
   0  20   1      213.63      222.72     14.68 o 
   1  20   1      928.70     1000.38     34.66 o 
   2  20   1      554.10      541.26     19.87 o 
   3  20   1      116.59       88.12     11.40 o 
   4  20   1      536.93      482.01     18.97 o 
   5  20   1        3.38       -6.64      7.51 o 
   6  20   1       19.76       10.04      8.94 o 
   7  20   1       75.10       44.49     14.68 o 
  -7  21   1       64.82       51.46     15.05 o 
  -6  21   1       43.53       51.94     12.49 o 
  -5  21   1        0.46        7.13      9.49 o 
  -4  21   1      625.58      642.21     40.73 o 
  -3  21   1      132.79       95.81     12.94 o 
  -2  21   1      158.95      152.14     14.52 o 
  -1  21   1      288.13      317.17     17.52 o 
   0  21   1       93.52       99.95     12.89 o 
   1  21   1        0.03       17.71      9.60 o 
   2  21   1      640.27      660.26     28.91 o 
   3  21   1      270.59      298.57     18.76 o 
   4  21   1      163.99      190.69     15.63 o 
   5  21   1        0.22       10.25      8.82 o 
   6  21   1       80.41       93.34     13.04 o 
   7  21   1       23.24       43.24     12.43 o 
  -6  22   1        0.98       11.73     12.13 o 
  -5  22   1        1.01       -7.87     10.73 o 
  -4  22   1       42.46       35.51     11.31 o 
  -3  22   1      280.57      294.90     21.55 o 
  -2  22   1      487.96      518.20     24.35 o 
  -1  22   1      829.86      857.33     25.71 o 
   0  22   1       39.11       15.37      9.68 o 
   1  22   1      840.90      852.52     29.47 o 
   2  22   1      322.80      311.67     25.16 o 
   3  22   1      119.73      123.23     14.10 o 
   4  22   1        0.77        1.99      9.99 o 
   5  22   1        2.08       -3.65     10.72 o 
   6  22   1       47.68       58.22     14.34 o 
  -6  23   1       37.70       32.56     14.79 o 
  -5  23   1       47.16       54.34     14.31 o 
  -4  23   1       91.64      103.38     15.53 o 
  -3  23   1      130.96      154.86     17.29 o 
  -2  23   1       29.09        0.08     11.38 o 
  -1  23   1       11.37        8.55      9.98 o 
   0  23   1      263.27      248.40     16.98 o 
   1  23   1        4.37       -0.34      9.81 o 
   2  23   1       27.10        5.90     11.35 o 
   3  23   1        1.51        6.75     11.37 o 
   4  23   1      124.64      120.86     23.96 o 
   5  23   1       27.64       30.71     14.03 o 
   6  23   1       53.94       36.45     13.89 o 
  -5  24   1       17.13        9.91     12.64 o 
  -4  24   1        2.57       -3.55     13.35 o 
  -3  24   1       23.75       35.77     15.20 o 
  -2  24   1       58.21       49.90     14.06 o 
  -1  24   1        3.21       -1.82     11.00 o 
   0  24   1       87.72      116.20     19.16 o 
   1  24   1        6.53       -2.68     11.81 o 
   2  24   1       90.67       92.81     17.41 o 
   3  24   1       19.58       18.92     13.90 o 
   4  24   1       77.67       83.49     15.54 o 
   5  24   1        7.08       -9.63     11.82 o 
  -5  25   1      160.85      185.13     34.02 o 
  -4  25   1       20.30       11.75     15.06 o 
  -3  25   1       81.31      102.07     18.02 o 
  -2  25   1       18.45       26.19     14.96 o 
  -1  25   1        0.50       -3.57     11.31 o 
   0  25   1        5.45       11.43     11.95 o 
   1  25   1       70.47       57.75     14.46 o 
   2  25   1       55.45       57.12     15.63 o 
   3  25   1       22.88        9.28     13.96 o 
   4  25   1        0.48        2.39     13.97 o 
   5  25   1      169.98      198.93     21.50 o 
  -4  26   1      174.46      178.26     22.21 o 
  -3  26   1       81.15      125.08     19.82 o 
  -2  26   1       46.74       44.20     18.49 o 
  -1  26   1       92.68       97.40     20.15 o 
   0  26   1      713.56      818.86     37.55 o 
   1  26   1       29.79       25.86     15.73 o 
   2  26   1       10.10       14.86     14.73 o 
   3  26   1       63.63       67.39     17.28 o 
   4  26   1       93.60      129.08     20.01 o 
  -3  27   1      110.23      113.62     25.56 o 
  -2  27   1        3.03       -0.12     17.57 o 
  -1  27   1       35.18       31.55     19.03 o 
   0  27   1       11.38       23.22     19.43 o 
   1  27   1       55.50       50.09     17.28 o 
   2  27   1       20.79       24.83     18.29 o 
   3  27   1        2.17       19.94     16.03 o 
  -2  28   1      115.34      103.75     23.75 o 
  -1  28   1      107.29      111.27     23.67 o 
   0  28   1       53.52       70.59     21.67 o 
   1  28   1       49.64       43.40     26.44 o 
   2  28   1       44.26       37.07     19.55 o 
   0  29   1        6.70      -19.11     30.10 o 
 -10   0   2      263.06      229.19     30.58 o 
  -8   0   2      310.42      315.01     18.40 o 
  -6   0   2       24.80       19.68      8.25 o 
  -4   0   2     3090.54     3209.18     41.68 o 
  -2   0   2      170.17      116.25      5.21 o 
   0   0   2    10148.21    10173.46    150.65 o 
   2   0   2      200.47      207.65      7.06 o 
   4   0   2      587.04      607.07     15.40 o 
   6   0   2       66.95       73.44      8.96 o 
   8   0   2      515.19      500.80     29.09 o 
  10   0   2      130.21      165.43     38.78 o 
 -10   1   2       36.77       24.98     13.20 o 
  -9   1   2        8.30       13.52      5.86 o 
  -8   1   2      297.70      305.24     12.66 o 
  -7   1   2     1329.98     1364.23     22.23 o 
  -6   1   2      565.26      530.28     12.22 o 
  -5   1   2     2334.64     2314.62     25.20 o 
  -4   1   2      732.35      725.91     11.15 o 
  -3   1   2       19.49        8.50      1.89 o 
  -2   1   2     4141.46     4167.64     36.96 o 
  -1   1   2     6334.64     6353.62     62.45 o 
   0   1   2      485.62      549.35      6.60 o 
   1   1   2    10049.30    10053.78    114.23 o 
   2   1   2        0.71       -0.88      1.05 o 
   3   1   2      212.95      220.46      4.93 o 
   4   1   2      263.08      274.61      6.72 o 
   5   1   2     4808.18     4620.54     52.04 o 
   6   1   2       38.96       35.93      5.68 o 
   7   1   2       76.89       62.61      8.14 o 
   8   1   2       30.82       29.99      8.83 o 
   9   1   2       60.37       53.79     12.21 o 
  10   1   2        0.07        2.20     18.75 o 
 -10   2   2      203.94      253.36     21.45 o 
  -9   2   2        0.10        2.30      7.20 o 
  -8   2   2      129.09      138.05     10.15 o 
  -7   2   2        7.47        3.00      4.67 o 
  -6   2   2       76.79       92.12      6.04 o 
  -5   2   2      594.78      618.01     11.76 o 
  -4   2   2      295.78      354.69      6.53 o 
  -3   2   2       87.85       98.70      3.29 o 
  -2   2   2    32572.60    32834.40    243.48 o 
  -1   2   2      491.34      449.95      7.01 o 
   0   2   2      134.65      195.88      4.05 o 
   1   2   2     1469.43     1494.49     14.79 o 
   2   2   2     3034.69     2719.18     24.27 o 
   3   2   2      147.43      128.31      4.34 o 
   4   2   2       76.33       73.89      3.95 o 
   5   2   2      874.37      904.19     15.91 o 
   6   2   2      370.99      392.09     13.57 o 
   7   2   2       12.69        7.41      6.31 o 
   8   2   2       10.77       -4.49      8.35 o 
   9   2   2      126.02      108.44     13.84 o 
  10   2   2       94.94      149.31     26.16 o 
 -10   3   2       10.22        3.49     12.63 o 
  -9   3   2        1.48       -0.94      5.83 o 
  -8   3   2      213.47      238.83     11.52 o 
  -7   3   2      736.43      742.00     16.34 o 
  -6   3   2     1336.55     1269.05     20.85 o 
  -5   3   2       33.24       17.22      3.83 o 
  -4   3   2     2738.99     2874.79     28.95 o 
  -3   3   2     1649.27     1661.81     15.89 o 
  -2   3   2      269.91      314.00      5.05 o 
  -1   3   2     5330.77     5607.87     53.54 o 
   0   3   2     2984.15     2997.26     35.74 o 
   1   3   2     1780.04     1840.05     18.03 o 
   2   3   2        6.29        5.13      1.40 o 
   3   3   2     1419.71     1373.95     15.12 o 
   4   3   2      103.96      107.52      4.41 o 
   5   3   2     1699.76     1708.26     24.21 o 
   6   3   2     1703.52     1689.66     28.75 o 
   7   3   2       53.52       50.92      7.26 o 
   8   3   2      180.34      188.18     15.47 o 
   9   3   2      331.53      378.61     21.94 o 
  10   3   2       57.97       27.55     23.75 o 
 -10   4   2        2.27       11.35     13.89 o 
  -9   4   2      186.64      188.37     14.36 o 
  -8   4   2      307.09      345.24     13.64 o 
  -7   4   2       78.73       73.74      6.78 o 
  -6   4   2       16.73       12.71      4.50 o 
  -5   4   2     1114.70     1069.16     16.19 o 
  -4   4   2      548.95      504.52      9.26 o 
  -3   4   2     4444.27     4818.87     40.78 o 
  -2   4   2      382.53      438.53      6.28 o 
  -1   4   2    46084.94    44403.91    387.33 o 
   0   4   2      142.45      148.73      4.46 o 
   1   4   2     6173.44     6223.28     51.08 o 
   2   4   2      820.41      739.62      7.69 o 
   3   4   2     5875.04     5685.60     52.13 o 
   4   4   2     1434.04     1555.49     17.68 o 
   5   4   2       34.12       35.59      5.18 o 
   6   4   2      408.08      438.06     14.51 o 
   7   4   2      181.23      169.34     12.53 o 
   8   4   2      125.32      138.39     20.70 o 
   9   4   2       31.45       21.48     10.83 o 
  10   4   2       25.76       16.66     14.94 o 
 -10   5   2       10.42       34.85     17.42 o 
  -9   5   2        9.44       12.73      6.40 o 
  -8   5   2       42.14       29.77      6.88 o 
  -7   5   2      220.19      233.02     13.53 o 
  -6   5   2      576.34      596.82     14.89 o 
  -5   5   2       30.75       30.11      4.22 o 
  -4   5   2    13700.29    14543.38    122.08 o 
  -3   5   2    18053.42    18011.36    140.22 o 
  -2   5   2     2829.79     3173.64     26.56 o 
  -1   5   2    13462.67    13847.96    119.05 o 
   0   5   2     1715.63     1669.70     16.50 o 
   1   5   2        4.55        3.82      1.46 o 
   2   5   2     1075.46     1127.80     11.91 o 
   3   5   2      888.92     1008.36     10.59 o 
   4   5   2      173.67      213.16      5.92 o 
   5   5   2      731.44      673.12     15.54 o 
   6   5   2      340.50      368.35     14.74 o 
   7   5   2      636.23      687.44     21.25 o 
   8   5   2      233.49      258.66     18.40 o 
   9   5   2       48.72       48.38     12.00 o 
  10   5   2       24.90       17.22     16.44 o 
 -10   6   2        1.30        9.40     15.55 o 
  -9   6   2      187.21      224.10     11.23 o 
  -8   6   2       42.97       41.71      7.71 o 
  -7   6   2      738.18      739.71     18.11 o 
  -6   6   2        4.94        4.35      4.29 o 
  -5   6   2      973.73      969.77     16.45 o 
  -4   6   2      928.03     1203.00     15.61 o 
  -3   6   2    13352.97    13593.81    107.34 o 
  -2   6   2     1298.62     1394.49     13.89 o 
  -1   6   2     4662.38     4791.31     41.02 o 
   0   6   2     2700.64     2892.32     27.88 o 
   1   6   2      136.09      154.06      4.08 o 
   2   6   2      626.70      635.14      8.15 o 
   3   6   2      573.40      547.84      8.12 o 
   4   6   2      961.51      976.47     11.81 o 
   5   6   2      522.51      496.55     16.41 o 
   6   6   2      203.69      226.38     11.57 o 
   7   6   2       35.65       22.52      7.67 o 
   8   6   2        0.48        8.08      8.89 o 
   9   6   2       62.16       67.33     13.09 o 
  10   6   2       14.96       20.38     22.63 o 
 -10   7   2      147.76      178.11     23.43 o 
  -9   7   2        4.70        9.52      6.72 o 
  -8   7   2      234.13      265.03     19.73 o 
  -7   7   2       96.99       97.78      7.83 o 
  -6   7   2       26.62       21.18      4.90 o 
  -5   7   2      238.04      263.82      9.33 o 
  -4   7   2     4727.65     4698.07     44.49 o 
  -3   7   2       22.24       19.34      2.55 o 
  -2   7   2    11864.87    12100.16     88.01 o 
  -1   7   2     1751.59     1689.91     15.57 o 
   0   7   2     2511.23     2194.67     21.30 o 
   1   7   2      908.50      836.94     10.27 o 
   2   7   2    14730.27    15052.54    125.58 o 
   3   7   2      113.59      132.45      4.78 o 
   4   7   2     3260.49     3178.18     30.89 o 
   5   7   2      111.49      122.25      8.28 o 
   6   7   2     1307.89     1383.57     27.85 o 
   7   7   2       58.93       63.61      9.52 o 
   8   7   2       95.98      112.38     13.06 o 
   9   7   2       18.66       15.88     12.58 o 
 -10   8   2        0.27       22.18     16.57 o 
  -9   8   2       77.77       86.86      9.40 o 
  -8   8   2       13.07       13.00      6.91 o 
  -7   8   2       14.06       13.19      5.78 o 
  -6   8   2      482.71      447.77     13.61 o 
  -5   8   2      223.44      237.03      9.16 o 
  -4   8   2     1522.49     1603.55     19.88 o 
  -3   8   2     3759.40     3981.10     32.79 o 
  -2   8   2      214.06      258.07      7.11 o 
  -1   8   2     4401.66     4307.45     33.62 o 
   0   8   2      456.82      428.50      7.03 o 
   1   8   2      791.65      660.60     10.03 o 
   2   8   2     1907.35     1749.37     19.06 o 
   3   8   2      451.57      346.54      8.09 o 
   4   8   2        8.34        4.73      3.23 o 
   5   8   2      307.22      318.77     10.57 o 
   6   8   2      568.32      587.24     17.79 o 
   7   8   2       53.51       56.61      9.20 o 
   8   8   2        3.08       -4.79      9.01 o 
   9   8   2      132.39      152.43     21.79 o 
 -10   9   2       10.73       11.43     21.33 o 
  -9   9   2       47.58       34.98      9.46 o 
  -8   9   2       75.42       63.76      9.76 o 
  -7   9   2        0.99        2.50      5.75 o 
  -6   9   2      904.16      936.26     19.20 o 
  -5   9   2      110.35      148.83      9.46 o 
  -4   9   2     8740.06     9074.10     82.97 o 
  -3   9   2      171.85      171.35      5.29 o 
  -2   9   2      242.23      241.85      5.54 o 
  -1   9   2      238.49      243.89      5.20 o 
   0   9   2      126.53      144.76      4.30 o 
   1   9   2      601.16      674.39     11.20 o 
   2   9   2     8349.77     8718.62     75.83 o 
   3   9   2      141.11      134.32      5.75 o 
   4   9   2       15.02       14.62      3.52 o 
   5   9   2      114.88      117.64      9.48 o 
   6   9   2     1199.05     1305.83     26.25 o 
   7   9   2       18.41       10.34      8.34 o 
   8   9   2      220.75      245.78     23.35 o 
   9   9   2        1.56        7.82     12.49 o 
  -9  10   2       13.40       12.02      8.72 o 
  -8  10   2       62.36       71.22      9.05 o 
  -7  10   2      139.56      133.47     11.12 o 
  -6  10   2      756.33      787.83     18.09 o 
  -5  10   2       19.57       16.28      4.69 o 
  -4  10   2      193.54      253.44      8.79 o 
  -3  10   2      461.67      451.50      7.70 o 
  -2  10   2      136.38      133.31      4.58 o 
  -1  10   2     4181.72     4017.86     32.48 o 
   0  10   2        0.49       18.71      2.38 o 
   1  10   2      203.79      150.75      5.30 o 
   2  10   2     1109.61     1177.53     14.96 o 
   3  10   2     3614.95     3488.24     37.59 o 
   4  10   2      219.29      209.81      8.10 o 
   5  10   2      132.23      137.01      7.14 o 
   6  10   2        0.57        6.52      6.51 o 
   7  10   2        0.16       -0.27      8.13 o 
   8  10   2        6.94        8.36      9.84 o 
   9  10   2       68.22       44.33     16.42 o 
  -9  11   2        0.04        9.92      7.77 o 
  -8  11   2      215.38      223.71     14.20 o 
  -7  11   2      269.65      246.05     13.05 o 
  -6  11   2     2910.40     2996.79     40.77 o 
  -5  11   2      181.92      216.20     11.24 o 
  -4  11   2      604.76      603.64     16.39 o 
  -3  11   2      456.69      473.65      9.70 o 
  -2  11   2     3234.56     3236.96     28.42 o 
  -1  11   2       28.78       31.09      3.06 o 
   0  11   2       28.39       34.63      2.99 o 
   1  11   2     6410.42     6593.06     55.60 o 
   2  11   2      276.21      266.56      7.02 o 
   3  11   2      138.03      117.83      5.98 o 
   4  11   2      677.49      644.74     13.62 o 
   5  11   2      261.03      234.97     10.21 o 
   6  11   2      663.64      674.94     19.67 o 
   7  11   2       57.62       65.34     11.35 o 
   8  11   2      139.44      149.65     15.49 o 
   9  11   2        0.56       10.54     18.53 o 
  -9  12   2      102.94       84.91     10.47 o 
  -8  12   2       74.87       77.33     10.01 o 
  -7  12   2       25.77       17.82      7.66 o 
  -6  12   2      806.98      739.65     18.47 o 
  -5  12   2       27.27       23.19      5.41 o 
  -4  12   2       18.18       13.28      4.54 o 
  -3  12   2      144.16      156.55      6.40 o 
  -2  12   2      774.31      750.76     10.90 o 
  -1  12   2     2380.24     2333.36     21.67 o 
   0  12   2      294.92      330.88      6.87 o 
   1  12   2      122.39      103.51      4.52 o 
   2  12   2      124.45      151.37      7.61 o 
   3  12   2      457.46      454.53     10.96 o 
   4  12   2       96.97       81.03      6.58 o 
   5  12   2      329.05      272.76     10.50 o 
   6  12   2       94.33       80.04      8.33 o 
   7  12   2       37.56       37.73     10.36 o 
   8  12   2        0.02        5.00     11.11 o 
   9  12   2       51.27       41.85     19.46 o 
  -9  13   2        2.37       -5.04      8.09 o 
  -8  13   2      422.83      433.02     20.80 o 
  -7  13   2       74.06       68.07      9.50 o 
  -6  13   2      328.23      368.31     15.97 o 
  -5  13   2      336.09      313.31     12.05 o 
  -4  13   2      263.82      289.61     10.86 o 
  -3  13   2      721.62      722.33     13.26 o 
  -2  13   2       91.55      101.23      5.79 o 
  -1  13   2      527.20      558.85     11.56 o 
   0  13   2      470.32      546.91     11.19 o 
   1  13   2      213.30      286.14      7.60 o 
   2  13   2     1774.31     1726.45     23.66 o 
   3  13   2     1149.50     1153.65     19.05 o 
   4  13   2      156.94      147.45      8.72 o 
   5  13   2      204.02      208.62     10.09 o 
   6  13   2      214.74      246.89     10.84 o 
   7  13   2        4.93        1.12      9.58 o 
   8  13   2       23.10        3.22     11.52 o 
   9  13   2        7.27       14.57     19.63 o 
  -9  14   2       20.98       15.28     10.62 o 
  -8  14   2       78.34       82.50     15.87 o 
  -7  14   2      117.81      107.98     10.83 o 
  -6  14   2       21.42       11.53      6.50 o 
  -5  14   2       28.69       43.71      6.49 o 
  -4  14   2       37.43       22.52      5.36 o 
  -3  14   2      238.57      245.91      8.81 o 
  -2  14   2        3.44       10.07      3.34 o 
  -1  14   2     1465.74     1411.25     18.01 o 
   0  14   2     2645.47     2402.97     24.85 o 
   1  14   2      120.70       83.72      5.60 o 
   2  14   2     1309.83     1321.89     25.27 o 
   3  14   2     1219.05     1252.16     24.43 o 
   4  14   2       10.77        2.42      4.70 o 
   5  14   2        2.28        5.54      5.35 o 
   6  14   2        0.40        7.98      5.82 o 
   7  14   2        0.04       -0.68      9.95 o 
   8  14   2        0.25       -8.61     11.70 o 
  -9  15   2       22.51       35.41     29.67 o 
  -8  15   2      227.71      239.76     15.50 o 
  -7  15   2      492.41      581.22     20.33 o 
  -6  15   2      568.44      563.55     17.81 o 
  -5  15   2      117.78      112.63      9.51 o 
  -4  15   2      538.74      494.11     14.40 o 
  -3  15   2        1.45        5.90      4.17 o 
  -2  15   2        6.55        1.54      3.79 o 
  -1  15   2       11.38       15.00      3.69 o 
   0  15   2       35.43       49.86      5.73 o 
   1  15   2      136.50      138.15      7.18 o 
   2  15   2     1108.59     1188.88     22.12 o 
   3  15   2     1006.55      915.96     19.57 o 
   4  15   2       26.76       17.10      5.71 o 
   5  15   2       52.91       56.01      8.41 o 
   6  15   2        1.35        2.37      6.45 o 
   7  15   2       61.64       93.13     14.69 o 
   8  15   2       29.27       23.20     13.69 o 
  -8  16   2        6.56        1.71     10.11 o 
  -7  16   2        0.29        0.71      7.82 o 
  -6  16   2        0.02        2.07      7.02 o 
  -5  16   2      115.96       91.39      8.75 o 
  -4  16   2        0.93       -5.40      5.40 o 
  -3  16   2      212.97      216.68     10.25 o 
  -2  16   2      365.12      377.23     10.89 o 
  -1  16   2      399.42      384.17     11.45 o 
   0  16   2     2171.15     2261.05     28.42 o 
   1  16   2     1618.20     1740.14     26.03 o 
   2  16   2      655.16      653.35     17.94 o 
   3  16   2        0.84       -0.48      5.12 o 
   4  16   2      242.59      236.11     16.11 o 
   5  16   2      142.08      129.97      9.72 o 
   6  16   2        9.88       -3.96      6.33 o 
   7  16   2        1.35       11.85     11.10 o 
   8  16   2       39.25       31.21     19.03 o 
  -8  17   2        0.55       -1.28     10.87 o 
  -7  17   2       94.20       90.44     12.19 o 
  -6  17   2        0.08        1.75      7.41 o 
  -5  17   2      787.57      791.48     22.47 o 
  -4  17   2       17.66        3.86      6.28 o 
  -3  17   2      259.42      226.17     12.94 o 
  -2  17   2      123.78      128.31      9.95 o 
  -1  17   2     1297.25     1330.88     27.11 o 
   0  17   2        4.11        6.63      4.53 o 
   1  17   2      134.50      132.20      8.78 o 
   2  17   2       31.89       30.75      6.28 o 
   3  17   2       78.89       63.59      7.65 o 
   4  17   2      115.08       97.07      8.84 o 
   5  17   2      383.71      384.94     17.82 o 
   6  17   2        1.97        2.97      6.53 o 
   7  17   2      147.14      130.13     16.42 o 
   8  17   2        9.61       -3.24     19.19 o 
  -8  18   2        2.91        1.69     12.50 o 
  -7  18   2        0.05        0.22      9.61 o 
  -6  18   2       45.76       59.06     10.96 o 
  -5  18   2      204.24      199.44     14.58 o 
  -4  18   2        7.71        2.42      8.34 o 
  -3  18   2      772.39      761.90     23.77 o 
  -2  18   2       94.29       97.14      9.04 o 
  -1  18   2        2.50       -6.80      6.80 o 
   0  18   2     2937.09     2888.24     41.28 o 
   1  18   2        0.79        0.84      5.42 o 
   2  18   2     1174.27     1134.07     23.40 o 
   3  18   2       14.90        5.83      6.15 o 
   4  18   2        0.84       -0.15      6.17 o 
   5  18   2      448.29      462.52     20.15 o 
   6  18   2      215.02      227.31     12.89 o 
   7  18   2        0.40        0.03     10.94 o 
   8  18   2        1.50       16.34     32.58 o 
  -8  19   2       30.17       16.84     28.25 o 
  -7  19   2       39.76       27.34     11.17 o 
  -6  19   2       10.84       23.54     10.46 o 
  -5  19   2      574.09      597.68     25.05 o 
  -4  19   2      218.85      209.99     16.01 o 
  -3  19   2      332.15      357.45     19.32 o 
  -2  19   2        5.45       -3.11      7.20 o 
  -1  19   2      151.98      140.85     10.75 o 
   0  19   2      256.52      268.72     12.77 o 
   1  19   2      124.11      130.53     10.44 o 
   2  19   2       13.85        9.99      6.58 o 
   3  19   2       47.88       36.62      7.71 o 
   4  19   2      113.92      100.21      9.52 o 
   5  19   2      217.24      244.72     14.06 o 
   6  19   2       72.46       77.05      9.94 o 
   7  19   2      166.97      159.54     19.09 o 
  -7  20   2        6.21       -0.75     12.47 o 
  -6  20   2        6.27        5.83     10.57 o 
  -5  20   2        5.31       -6.06      9.78 o 
  -4  20   2       37.38       30.79     12.58 o 
  -3  20   2        2.63        2.77      8.87 o 
  -2  20   2      614.58      643.83     24.50 o 
  -1  20   2       80.26       87.95     10.52 o 
   0  20   2       82.66       92.50     10.37 o 
   1  20   2       41.38       22.26      8.54 o 
   2  20   2      599.48      607.91     27.76 o 
   3  20   2      317.88      286.56     15.12 o 
   4  20   2        0.51        0.73      6.92 o 
   5  20   2        6.47       12.25      7.94 o 
   6  20   2       11.67        0.44      8.38 o 
   7  20   2        1.44        7.10     11.12 o 
  -7  21   2        5.46        9.11     12.36 o 
  -6  21   2      129.11      116.12     16.18 o 
  -5  21   2       84.88       80.64     13.28 o 
  -4  21   2       17.05        1.14      9.28 o 
  -3  21   2      477.16      457.85     22.76 o 
  -2  21   2       75.86       65.24     10.81 o 
  -1  21   2       41.03       45.47      9.70 o 
   0  21   2      350.26      372.71     28.93 o 
   1  21   2       14.53       22.84      9.77 o 
   2  21   2        1.37        4.06      7.83 o 
   3  21   2      218.47      223.86     14.71 o 
   4  21   2       17.02       13.43      8.20 o 
   5  21   2       11.66       -1.77      8.07 o 
   6  21   2      203.93      188.31     18.63 o 
   7  21   2      335.83      385.49     41.97 o 
  -6  22   2       32.87       37.03     14.10 o 
  -5  22   2        6.74        3.50     11.12 o 
  -4  22   2      165.03      111.95     17.90 o 
  -3  22   2       89.16      100.98     15.36 o 
  -2  22   2      455.09      510.38     25.62 o 
  -1  22   2      257.50      273.88     16.61 o 
   0  22   2        1.15       11.02     10.59 o 
   1  22   2        5.66        6.70      9.62 o 
   2  22   2       95.21      118.53     14.88 o 
   3  22   2       43.24       28.31     10.57 o 
   4  22   2      140.85      146.29     14.24 o 
   5  22   2        8.28       16.24      9.75 o 
   6  22   2       28.99       23.41     11.24 o 
  -6  23   2      110.73      106.86     18.46 o 
  -5  23   2       41.80       47.45     16.07 o 
  -4  23   2       77.64       71.39     16.38 o 
  -3  23   2      163.93      169.46     18.51 o 
  -2  23   2      602.51      638.95     27.44 o 
  -1  23   2      386.86      407.89     21.08 o 
   0  23   2       98.99       92.98     15.24 o 
   1  23   2        6.53       11.12     10.25 o 
   2  23   2       37.51       54.88     13.22 o 
   3  23   2      111.03      115.48     14.40 o 
   4  23   2        2.25       11.06     11.27 o 
   5  23   2       54.35       35.07     12.54 o 
   6  23   2        2.76        5.06     12.51 o 
  -6  24   2       10.79      -24.43     29.96 o 
  -5  24   2       49.46       62.13     15.53 o 
  -4  24   2        1.28        3.50     13.98 o 
  -3  24   2      156.79      214.63     22.65 o 
  -2  24   2      215.40      246.50     21.31 o 
  -1  24   2      264.14      327.39     19.87 o 
   0  24   2       93.74       90.90     15.65 o 
   1  24   2      307.53      299.35     21.91 o 
   2  24   2       86.11       73.56     14.67 o 
   3  24   2      160.25      170.09     19.67 o 
   4  24   2       24.72       30.89     12.42 o 
   5  24   2       49.47       43.80     14.51 o 
  -5  25   2      104.28      112.28     22.31 o 
  -4  25   2       53.07       99.10     19.13 o 
  -3  25   2        8.98       -5.55     14.22 o 
  -2  25   2      274.93      274.39     24.25 o 
  -1  25   2       16.07       17.91     11.22 o 
   0  25   2      143.29      170.21     18.89 o 
   1  25   2      128.47      147.07     18.05 o 
   2  25   2       61.45       93.00     17.53 o 
   3  25   2      125.79      134.10     19.00 o 
   4  25   2      175.05      189.80     19.03 o 
   5  25   2       23.03       17.43     29.29 o 
  -4  26   2       21.72       32.56     16.61 o 
  -3  26   2      142.14      141.02     21.19 o 
  -2  26   2       24.65       14.39     17.16 o 
  -1  26   2       30.54       30.20     14.36 o 
   0  26   2      182.91      178.02     20.20 o 
   1  26   2       30.56       29.07     15.63 o 
   2  26   2        7.91       -0.75     14.16 o 
   3  26   2        6.99      -13.80     13.80 o 
   4  26   2        1.44        6.61     16.33 o 
  -3  27   2       23.55       73.21     18.81 o 
  -2  27   2       75.82       80.50     25.09 o 
  -1  27   2        0.01       16.03     16.21 o 
   0  27   2        0.05        7.93     17.43 o 
   1  27   2       40.67       56.07     19.05 o 
   2  27   2       45.23       20.78     17.83 o 
   3  27   2        1.12      -14.62     14.62 o 
  -2  28   2       24.69       45.57     20.07 o 
  -1  28   2       62.60       75.55     20.52 o 
   0  28   2       67.80       47.46     26.02 o 
   1  28   2      189.67      175.33     26.47 o 
   2  28   2        7.16        4.06     17.07 o 
  -9   0   3      215.94      251.90     18.22 o 
  -7   0   3      312.03      346.71     17.64 o 
  -5   0   3      562.62      583.99     15.69 o 
  -3   0   3    11606.32    11005.40    130.30 o 
  -1   0   3     6287.30     6291.11     97.54 o 
   1   0   3     8445.11     8476.84    110.28 o 
   3   0   3     5454.98     4853.63     58.03 o 
   5   0   3      724.62      774.87     19.13 o 
   7   0   3      104.26      106.48     13.28 o 
   9   0   3      143.25      101.68     21.90 o 
 -10   1   3       28.72       20.82     12.74 o 
  -9   1   3        0.02       -3.93      6.83 o 
  -8   1   3      613.41      655.06     21.02 o 
  -7   1   3        0.13       -3.44      4.45 o 
  -6   1   3     2260.91     2256.49     28.62 o 
  -5   1   3        0.41       -1.62      2.88 o 
  -4   1   3     2160.46     2125.32     22.02 o 
  -3   1   3       13.59       24.64      2.51 o 
  -2   1   3      860.05      784.73      9.84 o 
  -1   1   3    15511.63    15416.47    136.39 o 
   0   1   3    10895.05    10643.30    102.50 o 
   1   1   3     9400.62     8829.73    101.63 o 
   2   1   3     2981.08     2978.85     28.43 o 
   3   1   3     2127.84     2332.08     21.78 o 
   4   1   3     2594.37     2510.29     26.64 o 
   5   1   3      226.11      235.89      8.57 o 
   6   1   3     1170.26     1212.69     22.42 o 
   7   1   3      478.59      450.38     16.29 o 
   8   1   3     1972.14     1960.35     42.78 o 
   9   1   3      111.11      129.73     18.37 o 
  10   1   3      115.57       99.35     26.30 o 
 -10   2   3        5.51       -6.73     12.15 o 
  -9   2   3      416.73      448.05     16.20 o 
  -8   2   3      174.24      193.39     11.22 o 
  -7   2   3       23.49       16.90      4.96 o 
  -6   2   3      117.42      112.38      6.85 o 
  -5   2   3        0.78        1.91      3.24 o 
  -4   2   3     1112.39     1091.25     13.67 o 
  -3   2   3      229.69      248.82      6.38 o 
  -2   2   3     8838.32     9375.02     74.41 o 
  -1   2   3     1860.57     1846.96     21.05 o 
   0   2   3       52.74       71.10      2.62 o 
   1   2   3    43845.50    41514.71    414.86 o 
   2   2   3      117.93      103.40      2.79 o 
   3   2   3      793.74      792.24     10.02 o 
   4   2   3      279.14      292.12      6.71 o 
   5   2   3      194.99      176.50      7.68 o 
   6   2   3       21.02       22.53      5.56 o 
   7   2   3      239.46      260.12     13.15 o 
   8   2   3       18.70       11.45      9.42 o 
   9   2   3       77.68       84.11     13.43 o 
  10   2   3        1.39       11.74     17.74 o 
 -10   3   3      127.90      134.83     17.08 o 
  -9   3   3      188.27      187.49     12.00 o 
  -8   3   3       50.01       41.68      7.86 o 
  -7   3   3       30.19       25.85      5.33 o 
  -6   3   3     4820.14     4895.56     56.13 o 
  -5   3   3     1116.98     1224.24     17.80 o 
  -4   3   3     1003.16      902.90     11.50 o 
  -3   3   3      621.01      575.71     10.10 o 
  -2   3   3    44710.34    44172.58    338.51 o 
  -1   3   3    34182.84    33430.16    282.00 o 
   0   3   3      253.14      224.64      5.22 o 
   1   3   3    14594.65    14327.01    123.07 o 
   2   3   3      570.03      617.67      7.51 o 
   3   3   3     1823.32     1957.21     19.06 o 
   4   3   3     5682.36     5641.51     51.38 o 
   5   3   3      491.70      528.38     14.82 o 
   6   3   3       17.08       20.65      5.57 o 
   7   3   3       36.16       18.63      6.64 o 
   8   3   3      391.23      436.82     27.92 o 
   9   3   3      140.62      140.06     15.33 o 
  10   3   3        9.31       16.56     18.33 o 
 -10   4   3        6.21        8.87     12.38 o 
  -9   4   3      245.46      261.74     17.60 o 
  -8   4   3        0.34        6.16      6.12 o 
  -7   4   3       37.20       36.24      5.90 o 
  -6   4   3       15.24       12.70      4.86 o 
  -5   4   3      427.82      428.91     10.37 o 
  -4   4   3      298.54      300.56      8.83 o 
  -3   4   3      297.99      276.51      5.51 o 
  -2   4   3    15087.69    15381.53    112.73 o 
  -1   4   3    32976.80    32518.21    255.35 o 
   0   4   3     1377.32     1408.19     15.29 o 
   1   4   3     1502.54     1564.23     14.91 o 
   2   4   3     8449.42     8467.68     68.31 o 
   3   4   3     3353.18     3390.70     32.16 o 
   4   4   3     4140.40     4224.57     38.88 o 
   5   4   3     1061.02     1046.80     18.81 o 
   6   4   3      896.58      877.99     22.10 o 
   7   4   3      398.61      402.47     16.73 o 
   8   4   3        6.90       -2.18      8.42 o 
   9   4   3       20.65       21.23     10.44 o 
  10   4   3       15.13       42.83     22.97 o 
 -10   5   3        3.80        3.48     12.83 o 
  -9   5   3       37.15       33.74      8.51 o 
  -8   5   3      120.61      137.65     10.11 o 
  -7   5   3      306.38      340.74     15.95 o 
  -6   5   3     1419.40     1410.30     22.00 o 
  -5   5   3     1743.60     1690.80     22.34 o 
  -4   5   3       52.85       66.82      3.54 o 
  -3   5   3     1796.52     1822.03     17.10 o 
  -2   5   3     1502.11     1442.46     14.11 o 
  -1   5   3     6068.59     5822.25     47.66 o 
   0   5   3      218.53      154.35      4.48 o 
   1   5   3       82.55       69.78      3.32 o 
   2   5   3     6354.10     6386.82     54.55 o 
   3   5   3      488.53      497.82      7.44 o 
   4   5   3     2321.04     2448.55     25.55 o 
   5   5   3      159.88      155.49      8.06 o 
   6   5   3     1532.65     1655.09     30.88 o 
   7   5   3     1082.86     1097.25     27.36 o 
   8   5   3       34.82       30.01     10.80 o 
   9   5   3      117.81      120.26     14.98 o 
 -10   6   3        0.85        3.79     13.29 o 
  -9   6   3       76.52       75.46      9.70 o 
  -8   6   3      342.61      359.67     15.70 o 
  -7   6   3       17.19       15.89      5.55 o 
  -6   6   3      222.71      192.72      8.84 o 
  -5   6   3       18.22       13.28      4.22 o 
  -4   6   3     1944.72     2148.09     21.55 o 
  -3   6   3     1203.09     1456.30     15.15 o 
  -2   6   3     3391.15     3286.47     27.03 o 
  -1   6   3      851.70     1080.72     12.28 o 
   0   6   3     2785.66     2586.00     26.71 o 
   1   6   3     1330.90     1313.07     13.78 o 
   2   6   3     2379.32     2314.03     20.13 o 
   3   6   3     1097.01     1229.72     14.78 o 
   4   6   3      610.51      691.27     12.96 o 
   5   6   3       36.36       39.58      5.64 o 
   6   6   3        0.07        3.47      5.55 o 
   7   6   3       38.69       24.73      7.95 o 
   8   6   3        6.68        9.27     10.01 o 
   9   6   3       28.33       26.82     12.12 o 
 -10   7   3        4.26        6.26     15.66 o 
  -9   7   3      119.26      131.61     11.27 o 
  -8   7   3        7.50        2.36      7.06 o 
  -7   7   3       43.86       35.20      6.57 o 
  -6   7   3       36.72       31.22      5.19 o 
  -5   7   3     1245.32     1296.04     20.14 o 
  -4   7   3     2076.13     2207.05     22.28 o 
  -3   7   3      987.55      935.31     11.45 o 
  -2   7   3     8282.18     8441.00     61.71 o 
  -1   7   3    11038.80    10843.03     86.23 o 
   0   7   3        0.37       -1.90      1.90 o 
   1   7   3      447.26      393.72      6.59 o 
   2   7   3      241.05      204.18      4.72 o 
   3   7   3     1910.75     2021.14     23.42 o 
   4   7   3     1734.22     1800.42     30.28 o 
   5   7   3      551.90      542.83     15.19 o 
   6   7   3      511.79      486.39     16.08 o 
   7   7   3      742.59      790.93     24.10 o 
   8   7   3        0.53        1.15      9.04 o 
   9   7   3       28.30       21.64     11.96 o 
 -10   8   3        0.52       28.01     16.90 o 
  -9   8   3        4.03       -0.91      7.81 o 
  -8   8   3      313.78      336.99     15.72 o 
  -7   8   3        1.78       -2.94      5.37 o 
  -6   8   3      583.11      602.49     15.77 o 
  -5   8   3      359.66      339.46     12.42 o 
  -4   8   3       31.64       29.36      3.72 o 
  -3   8   3     4690.80     5009.08     41.41 o 
  -2   8   3     7380.02     7149.83     54.53 o 
  -1   8   3     1773.33     1791.73     16.82 o 
   0   8   3      227.82      179.27      4.98 o 
   1   8   3      968.91     1065.30     13.01 o 
   2   8   3      469.94      396.22      7.00 o 
   3   8   3     1564.95     1748.27     17.90 o 
   4   8   3      827.65      870.46     17.10 o 
   5   8   3     1055.85      981.68     20.53 o 
   6   8   3       49.36       43.88      7.26 o 
   7   8   3       29.29       30.92      9.14 o 
   8   8   3       58.28       47.00     11.48 o 
   9   8   3        0.31        8.20     17.55 o 
 -10   9   3       26.37       44.59     17.87 o 
  -9   9   3       10.45       26.55      8.74 o 
  -8   9   3        0.02        0.60      7.30 o 
  -7   9   3       83.70       70.96      9.28 o 
  -6   9   3      124.41      116.54      8.28 o 
  -5   9   3     1831.08     1952.79     26.18 o 
  -4   9   3       79.39       73.79      5.55 o 
  -3   9   3     1822.49     1810.84     17.66 o 
  -2   9   3      134.72      150.21      4.73 o 
  -1   9   3     1966.09     1962.21     18.51 o 
   0   9   3     1132.96     1175.02     13.48 o 
   1   9   3      768.50      814.44     11.40 o 
   2   9   3      403.10      379.23      7.33 o 
   3   9   3     1007.25      988.12     15.60 o 
   4   9   3      124.40      162.56      6.08 o 
   5   9   3      833.85      819.45     19.31 o 
   6   9   3       66.77       68.27      8.93 o 
   7   9   3      345.20      303.28     19.02 o 
   8   9   3       28.15       23.47     10.52 o 
   9   9   3       52.27       63.64     19.22 o 
  -9  10   3       52.51       24.60      9.17 o 
  -8  10   3      609.76      610.69     20.77 o 
  -7  10   3      385.28      390.42     19.55 o 
  -6  10   3     2221.60     2235.82     35.20 o 
  -5  10   3        9.43       12.26      4.68 o 
  -4  10   3      933.19      828.96     13.84 o 
  -3  10   3       16.47       12.96      2.66 o 
  -2  10   3     3750.44     3686.43     31.35 o 
  -1  10   3      526.38      503.93      7.97 o 
   0  10   3      144.22      132.77      4.20 o 
   1  10   3      825.84      776.95     10.78 o 
   2  10   3     1285.08     1203.22     15.13 o 
   3  10   3      889.71      957.67     16.32 o 
   4  10   3     2760.49     2774.01     33.73 o 
   5  10   3      214.26      200.22     11.02 o 
   6  10   3        5.95        0.57      6.18 o 
   7  10   3      112.23      126.66     13.14 o 
   8  10   3      143.53      124.60     14.77 o 
   9  10   3       12.72       17.99     20.68 o 
  -9  11   3       86.41       98.38     11.58 o 
  -8  11   3      342.04      286.83     15.43 o 
  -7  11   3      412.65      381.71     16.18 o 
  -6  11   3       47.11       57.00      6.98 o 
  -5  11   3     1004.85     1061.88     26.75 o 
  -4  11   3      859.14      873.55     15.38 o 
  -3  11   3     1316.26     1247.36     14.73 o 
  -2  11   3      224.71      239.57      6.28 o 
  -1  11   3     2031.37     1941.71     19.04 o 
   0  11   3      425.74      505.67      8.06 o 
   1  11   3       18.00       20.38      2.73 o 
   2  11   3     2309.90     2549.13     26.92 o 
   3  11   3      760.45      737.42     13.08 o 
   4  11   3     1020.57     1043.19     17.92 o 
   5  11   3      114.87      102.88     11.75 o 
   6  11   3      291.35      303.36     18.68 o 
   7  11   3      418.30      459.82     24.07 o 
   8  11   3       11.15       15.02     10.73 o 
   9  11   3      101.37      108.24     23.71 o 
  -9  12   3       49.20       54.07     10.64 o 
  -8  12   3      165.45      140.12     12.31 o 
  -7  12   3      112.62       75.06      9.36 o 
  -6  12   3      679.05      667.06     18.20 o 
  -5  12   3        0.78        7.27      4.90 o 
  -4  12   3       11.34        6.76      4.38 o 
  -3  12   3     1177.92     1214.91     16.66 o 
  -2  12   3     1112.51     1142.90     17.58 o 
  -1  12   3      910.87      923.34     11.57 o 
   0  12   3     8617.41     8633.27     68.23 o 
   1  12   3      423.41      404.96      8.67 o 
   2  12   3     1273.33     1321.78     18.65 o 
   3  12   3      449.29      496.97     11.98 o 
   4  12   3      268.19      291.89     10.53 o 
   5  12   3      209.87      235.40      8.84 o 
   6  12   3       82.65       63.82     10.38 o 
   7  12   3       18.67        4.92      9.74 o 
   8  12   3       12.30       -1.57     10.84 o 
   9  12   3       35.40       31.16     19.69 o 
  -9  13   3       12.20       24.27     10.24 o 
  -8  13   3      303.69      314.81     15.94 o 
  -7  13   3       20.41       13.98      7.60 o 
  -6  13   3      481.15      492.01     15.59 o 
  -5  13   3      333.48      362.67     12.86 o 
  -4  13   3       35.77       25.86      5.45 o 
  -3  13   3      910.84      900.74     14.31 o 
  -2  13   3       66.93       50.81      3.90 o 
  -1  13   3      346.90      399.98      7.85 o 
   0  13   3      311.98      303.33      7.26 o 
   1  13   3     1211.71     1284.88     19.62 o 
   2  13   3        0.61       -0.65      3.92 o 
   3  13   3      206.90      226.15      9.39 o 
   4  13   3     1363.05     1333.30     23.30 o 
   5  13   3      363.13      346.75     14.46 o 
   6  13   3      266.02      222.17     16.15 o 
   7  13   3      109.34       87.33     13.86 o 
   8  13   3       51.54       50.90     13.90 o 
   9  13   3       71.17       96.68     33.39 o 
  -9  14   3       47.35       38.08     11.92 o 
  -8  14   3      265.50      248.80     14.90 o 
  -7  14   3       19.68       15.25      7.94 o 
  -6  14   3        5.35       10.14      6.30 o 
  -5  14   3       75.72       58.49      7.13 o 
  -4  14   3      108.49       88.57      7.32 o 
  -3  14   3      624.38      632.81     13.15 o 
  -2  14   3      287.81      312.97      8.38 o 
  -1  14   3      360.32      372.03      8.27 o 
   0  14   3      605.39      607.78     11.93 o 
   1  14   3     1590.97     1583.61     23.33 o 
   2  14   3     2276.87     2342.52     33.69 o 
   3  14   3      455.58      436.43     17.52 o 
   4  14   3      271.37      261.53     11.09 o 
   5  14   3      112.97      103.11      7.83 o 
   6  14   3       64.24       53.65      9.82 o 
   7  14   3       10.06       -0.89     10.36 o 
   8  14   3       17.17       11.14     13.54 o 
  -9  15   3        0.03        4.59     21.14 o 
  -8  15   3      209.40      180.42     16.06 o 
  -7  15   3      287.61      271.43     15.12 o 
  -6  15   3      348.92      398.66     15.65 o 
  -5  15   3      583.49      562.44     18.81 o 
  -4  15   3     2226.38     2307.29     32.53 o 
  -3  15   3      398.68      429.20     13.18 o 
  -2  15   3        1.56       -1.00      3.83 o 
  -1  15   3      426.82      468.50     11.32 o 
   0  15   3       70.43       75.15      5.82 o 
   1  15   3      783.19      806.60     17.58 o 
   2  15   3        5.32        9.12      4.78 o 
   3  15   3        7.14       15.18      5.25 o 
   4  15   3       94.86      113.89      9.56 o 
   5  15   3      247.84      221.84     11.32 o 
   6  15   3      335.71      339.16     15.48 o 
   7  15   3      126.81      137.00     16.53 o 
   8  15   3       96.15      140.10     24.72 o 
  -8  16   3      102.91       94.68     13.93 o 
  -7  16   3        0.26        0.36      8.92 o 
  -6  16   3        8.56        0.04      6.98 o 
  -5  16   3        4.65        9.23      6.41 o 
  -4  16   3       22.02       32.38      7.06 o 
  -3  16   3       50.28       35.15      5.92 o 
  -2  16   3       38.63       26.46      5.97 o 
  -1  16   3      959.04      900.66     15.56 o 
   0  16   3     1827.88     1910.69     25.57 o 
   1  16   3     3540.15     3556.87     45.28 o 
   2  16   3      127.90      148.63     11.86 o 
   3  16   3      524.38      490.32     15.55 o 
   4  16   3      336.09      292.02     12.49 o 
   5  16   3      424.67      459.42     15.77 o 
   6  16   3       26.51       20.60      7.22 o 
   7  16   3       38.18       26.57     11.66 o 
   8  16   3        1.37        0.05     17.44 o 
  -8  17   3      103.81       88.74     21.40 o 
  -7  17   3        9.28       -1.44      9.48 o 
  -6  17   3      186.46      195.07     14.36 o 
  -5  17   3        5.34        2.23      7.22 o 
  -4  17   3     1598.11     1587.49     34.18 o 
  -3  17   3     1363.61     1319.73     26.80 o 
  -2  17   3       37.55       31.93      6.47 o 
  -1  17   3      133.89      136.86      8.98 o 
   0  17   3      161.85      155.87      8.21 o 
   1  17   3       17.85       15.48      5.68 o 
   2  17   3      295.18      320.76     13.39 o 
   3  17   3      328.22      313.99     17.49 o 
   4  17   3       54.16       62.97      8.51 o 
   5  17   3       23.23       21.05      7.08 o 
   6  17   3      763.49      764.09     22.97 o 
   7  17   3        4.42        3.25     11.39 o 
   8  17   3       81.01       85.18     26.53 o 
  -8  18   3        1.20       12.86     12.67 o 
  -7  18   3      100.36      113.39     13.46 o 
  -6  18   3       20.32        7.71      9.34 o 
  -5  18   3        3.48       -2.04      8.35 o 
  -4  18   3        0.83        1.56      7.85 o 
  -3  18   3      261.02      271.17     17.61 o 
  -2  18   3      355.25      367.40     14.47 o 
  -1  18   3      434.11      504.18     15.33 o 
   0  18   3        0.04       -1.67      5.04 o 
   1  18   3     2226.80     2271.66     34.17 o 
   2  18   3       48.93       47.61      7.30 o 
   3  18   3      514.29      546.47     17.47 o 
   4  18   3       13.36       15.91      6.69 o 
   5  18   3      174.63      176.04     11.46 o 
   6  18   3       81.48      104.11     10.90 o 
   7  18   3        0.20        3.05     12.52 o 
  -8  19   3       64.26       64.19     38.15 o 
  -7  19   3        0.01        5.26     11.63 o 
  -6  19   3       64.30       65.04     12.14 o 
  -5  19   3        2.38       -8.37      8.91 o 
  -4  19   3      224.34      250.47     16.31 o 
  -3  19   3        3.32       -0.56      7.45 o 
  -2  19   3        1.92        0.96      7.04 o 
  -1  19   3       99.87      100.91      9.80 o 
   0  19   3      407.23      451.99     17.96 o 
   1  19   3      656.36      658.67     18.17 o 
   2  19   3      198.06      205.55     13.85 o 
   3  19   3      185.69      166.43     11.58 o 
   4  19   3      180.40      177.64     11.68 o 
   5  19   3        1.12        6.96      7.20 o 
   6  19   3      397.40      419.66     15.57 o 
   7  19   3       18.50        0.01     16.64 o 
  -7  20   3       35.22       58.43     15.31 o 
  -6  20   3        0.01       13.96     10.71 o 
  -5  20   3       60.22       53.02     11.94 o 
  -4  20   3       11.18       19.72     10.14 o 
  -3  20   3      100.50      137.47     16.31 o 
  -2  20   3       17.03       21.65      7.91 o 
  -1  20   3        3.76       -3.12      7.07 o 
   0  20   3       50.60       51.39      9.85 o 
   1  20   3      292.25      294.09     15.59 o 
   2  20   3      196.43      217.77     12.01 o 
   3  20   3       49.15       54.17     10.42 o 
   4  20   3      101.59       83.58     10.02 o 
   5  20   3      111.41      122.34     11.12 o 
   6  20   3       30.70       14.14      8.02 o 
   7  20   3       63.44       61.36     21.73 o 
  -7  21   3        9.79       32.43     14.67 o 
  -6  21   3      103.28      109.95     16.22 o 
  -5  21   3       37.76       36.50     11.92 o 
  -4  21   3      224.57      265.02     18.93 o 
  -3  21   3      147.87      144.59     19.21 o 
  -2  21   3      103.48      131.12     12.55 o 
  -1  21   3       79.51       93.80     11.33 o 
   0  21   3      186.90      168.21     13.82 o 
   1  21   3      133.63      146.35     13.43 o 
   2  21   3      159.81      152.13     11.72 o 
   3  21   3        6.48        2.30      7.35 o 
   4  21   3       48.95       51.30      9.42 o 
   5  21   3        0.32       -0.07      8.31 o 
   6  21   3      347.66      301.33     15.56 o 
  -6  22   3       29.48       27.62     14.07 o 
  -5  22   3      105.42       86.48     22.74 o 
  -4  22   3       29.70       14.46     10.80 o 
  -3  22   3       54.61       39.44     12.61 o 
  -2  22   3      215.76      201.22     14.98 o 
  -1  22   3     1031.66     1093.68     33.47 o 
   0  22   3      497.70      505.58     26.01 o 
   1  22   3       50.79       52.58     11.59 o 
   2  22   3       65.12       66.61     11.62 o 
   3  22   3      150.83      151.79     14.23 o 
   4  22   3       39.82       34.31      9.70 o 
   5  22   3       21.75       28.06      9.62 o 
   6  22   3       47.63       26.19     10.25 o 
  -6  23   3       25.05       42.91     16.39 o 
  -5  23   3       16.91       28.96     13.39 o 
  -4  23   3       76.79       50.17     15.55 o 
  -3  23   3       12.96        5.72     11.97 o 
  -2  23   3      218.83      222.78     16.91 o 
  -1  23   3        2.85       15.54     10.83 o 
   0  23   3      897.05     1014.83     36.01 o 
   1  23   3       68.54       45.34     12.27 o 
   2  23   3      127.43      118.19     15.82 o 
   3  23   3       15.78       19.49     10.46 o 
   4  23   3       64.17       49.38     12.04 o 
   5  23   3       56.75       53.10     12.47 o 
   6  23   3      103.61       73.71     42.93 o 
  -5  24   3        6.90       -3.71     14.35 o 
  -4  24   3        6.20        5.83     13.61 o 
  -3  24   3       58.01       62.63     17.39 o 
  -2  24   3      388.47      447.09     22.62 o 
  -1  24   3       86.85      109.83     16.47 o 
   0  24   3      144.61      154.46     18.04 o 
   1  24   3        0.54        6.30     10.40 o 
   2  24   3      201.26      208.09     19.72 o 
   3  24   3        2.04       -7.45     10.95 o 
   4  24   3        4.86        9.86     11.62 o 
   5  24   3        0.51        8.21     12.71 o 
  -5  25   3       56.19       59.36     20.92 o 
  -4  25   3       70.70       77.58     17.88 o 
  -3  25   3      250.68      249.52     31.10 o 
  -2  25   3        4.84       14.20     14.60 o 
  -1  25   3        4.43        0.64     13.21 o 
   0  25   3       21.44       15.92     12.87 o 
   1  25   3        3.73        0.04     12.39 o 
   2  25   3       26.29       11.77     13.52 o 
   3  25   3      270.68      244.81     23.06 o 
   4  25   3        3.22       -3.89     11.98 o 
  -4  26   3       31.78       17.56     16.55 o 
  -3  26   3        6.91       25.92     17.16 o 
  -2  26   3      156.15      146.52     20.92 o 
  -1  26   3       16.27       28.34     15.84 o 
   0  26   3      160.93      203.70     22.81 o 
   1  26   3        0.37       11.03     14.79 o 
   2  26   3        4.47        7.60     14.63 o 
   3  26   3       24.96       26.57     15.33 o 
   4  26   3        2.32        8.98     16.16 o 
  -3  27   3       66.42       62.52     19.57 o 
  -2  27   3        0.07        4.47     16.47 o 
  -1  27   3      132.14      143.25     24.00 o 
   0  27   3       21.48       23.06     18.34 o 
   1  27   3        0.03      -11.25     16.30 o 
   2  27   3      103.81      143.44     23.03 o 
   3  27   3        5.48        7.58     15.22 o 
  -2  28   3       17.45        7.07     19.15 o 
  -1  28   3       26.80       13.52     20.00 o 
   0  28   3       22.35       32.98     19.04 o 
   1  28   3        1.26        1.71     17.14 o 
   2  28   3       81.86      103.23     38.33 o 
 -10   0   4      109.82      133.14     25.21 o 
  -8   0   4        1.34       -0.01      8.71 o 
  -6   0   4        0.26        3.92      5.74 o 
  -4   0   4      225.18      211.19      8.07 o 
  -2   0   4      246.16      236.30      9.24 o 
   0   0   4    10208.29    10267.32    141.24 o 
   2   0   4    24801.12    23166.43    344.27 o 
   4   0   4     1098.51     1303.75     20.34 o 
   6   0   4       76.29       61.09      8.86 o 
   8   0   4      110.69       98.74     31.01 o 
 -10   1   4        3.49        8.37      8.65 o 
  -9   1   4        3.49       -5.55      6.98 o 
  -8   1   4       12.13       22.10      7.19 o 
  -7   1   4     2508.65     2627.29     35.13 o 
  -6   1   4        8.65        6.06      4.11 o 
  -5   1   4     6962.98     7070.95     60.29 o 
  -4   1   4      110.31      100.69      5.47 o 
  -3   1   4     2678.76     2456.20     23.80 o 
  -2   1   4      809.36      852.07     10.43 o 
  -1   1   4     4205.48     4161.47     36.76 o 
   0   1   4      209.92      211.34      4.34 o 
   1   1   4      580.20      631.86      9.66 o 
   2   1   4      272.74      271.73      6.13 o 
   3   1   4      562.29      602.60      7.92 o 
   4   1   4      617.36      658.11      9.60 o 
   5   1   4     2295.98     2287.63     30.07 o 
   6   1   4       25.40       18.09      5.35 o 
   7   1   4      308.24      338.65     15.56 o 
   8   1   4      189.69      179.95     14.86 o 
   9   1   4       43.68       56.69     13.93 o 
 -10   2   4      151.11      164.48     12.82 o 
  -9   2   4        0.08       -1.11      7.17 o 
  -8   2   4      317.08      312.50     14.06 o 
  -7   2   4        3.97       10.13      5.20 o 
  -6   2   4      198.71      200.70      8.62 o 
  -5   2   4     1633.03     1664.23     20.60 o 
  -4   2   4       92.40      131.27      4.84 o 
  -3   2   4        1.67        1.98      2.23 o 
  -2   2   4     5942.59     6148.97     50.20 o 
  -1   2   4      986.48      911.23      9.96 o 
   0   2   4     2168.09     2164.77     19.44 o 
   1   2   4      986.38      985.87     13.59 o 
   2   2   4     1828.74     1742.18     20.14 o 
   3   2   4      703.42      793.53      9.56 o 
   4   2   4       28.30       33.38      3.02 o 
   5   2   4      759.23      780.40     15.04 o 
   6   2   4       77.65       78.85      7.64 o 
   7   2   4       35.35       24.21      7.58 o 
   8   2   4      109.61       91.35     12.98 o 
   9   2   4        3.21       13.54     11.93 o 
 -10   3   4       29.51       33.30      9.03 o 
  -9   3   4       54.80       50.37      8.78 o 
  -8   3   4      231.69      224.40     13.70 o 
  -7   3   4      356.43      363.25     12.66 o 
  -6   3   4       94.64       98.21      9.21 o 
  -5   3   4      163.41      147.30      6.43 o 
  -4   3   4      826.64      844.52     10.85 o 
  -3   3   4      199.06      134.75      4.13 o 
  -2   3   4     3432.39     3685.52     30.92 o 
  -1   3   4      627.73      501.75      6.92 o 
   0   3   4       32.46       43.09      2.26 o 
   1   3   4       16.50       16.85      1.77 o 
   2   3   4      387.13      417.14      5.86 o 
   3   3   4     3246.57     3377.75     30.30 o 
   4   3   4     1012.56     1027.90     13.36 o 
   5   3   4     4964.66     4967.15     58.83 o 
   6   3   4     1522.17     1523.01     27.21 o 
   7   3   4      770.89      796.50     23.73 o 
   8   3   4      157.65      138.37     13.90 o 
   9   3   4       83.16       70.46     12.91 o 
 -10   4   4       40.23       41.76      9.67 o 
  -9   4   4       30.51       26.24      8.58 o 
  -8   4   4      275.24      298.55     13.38 o 
  -7   4   4      262.80      264.23     11.52 o 
  -6   4   4        4.08        1.17      4.33 o 
  -5   4   4      692.52      711.47     12.88 o 
  -4   4   4     2221.72     2275.49     21.19 o 
  -3   4   4      253.08      269.22      5.59 o 
  -2   4   4    37413.76    37089.82    273.53 o 
  -1   4   4    31048.08    30513.12    233.88 o 
   0   4   4        8.53        3.65      1.54 o 
   1   4   4      437.72      484.66      8.09 o 
   2   4   4     7849.13     7748.55     63.51 o 
   3   4   4     3125.67     3130.41     30.34 o 
   4   4   4       19.73       23.12      2.93 o 
   5   4   4      117.66      128.59      7.67 o 
   6   4   4      615.48      573.83     17.63 o 
   7   4   4       84.46       65.80      9.34 o 
   8   4   4       83.30       91.20     12.58 o 
   9   4   4        6.11       22.43     11.28 o 
 -10   5   4        3.36        5.29      8.66 o 
  -9   5   4        7.42        4.66      8.03 o 
  -8   5   4      233.84      258.84     12.80 o 
  -7   5   4      208.41      207.35     10.43 o 
  -6   5   4      193.10      173.64      8.61 o 
  -5   5   4     1079.10     1044.29     17.97 o 
  -4   5   4     2923.93     2870.65     25.57 o 
  -3   5   4      988.91      998.72     11.41 o 
  -2   5   4     6683.83     6909.12     53.32 o 
  -1   5   4        2.73        5.48      1.84 o 
   0   5   4       55.87       59.70      5.36 o 
   1   5   4      204.69      215.72      4.05 o 
   2   5   4     8610.21     8902.68     74.54 o 
   3   5   4      445.46      521.35      7.86 o 
   4   5   4       11.27       29.06      3.11 o 
   5   5   4     1486.99     1465.95     23.69 o 
   6   5   4      365.42      352.87     14.59 o 
   7   5   4      198.50      185.51     12.98 o 
   8   5   4      335.99      352.53     28.63 o 
   9   5   4       32.03       51.18     12.83 o 
 -10   6   4       26.85       28.43      9.54 o 
  -9   6   4      196.32      222.35     13.95 o 
  -8   6   4      398.75      444.41     19.13 o 
  -7   6   4      415.04      416.63     14.17 o 
  -6   6   4      288.63      254.95     11.09 o 
  -5   6   4       98.96      101.00      6.09 o 
  -4   6   4       25.75       16.31      2.96 o 
  -3   6   4      807.70      883.65     10.98 o 
  -2   6   4     1244.13     1334.44     13.27 o 
  -1   6   4     2764.37     2630.89     24.18 o 
   0   6   4       80.61       97.72      5.69 o 
   1   6   4      641.12      641.97      8.38 o 
   2   6   4     1752.74     1615.45     17.30 o 
   3   6   4     1664.12     1631.37     17.35 o 
   4   6   4       30.11       26.96      3.84 o 
   5   6   4     1111.44     1109.44     21.46 o 
   6   6   4      216.59      206.56     11.90 o 
   7   6   4        1.33        0.74      7.28 o 
   8   6   4        1.90       12.10      9.83 o 
   9   6   4      105.02       93.97     17.98 o 
 -10   7   4      115.31      150.37     12.92 o 
  -9   7   4       82.59       77.03     10.13 o 
  -8   7   4      250.07      247.15     13.95 o 
  -7   7   4      314.58      270.45     12.51 o 
  -6   7   4      190.73      194.39      9.35 o 
  -5   7   4      152.11      163.95      7.79 o 
  -4   7   4      169.78      158.36      6.58 o 
  -3   7   4     3669.32     3787.02     32.63 o 
  -2   7   4    18280.09    18992.23    136.40 o 
  -1   7   4      323.70      278.48      7.26 o 
   0   7   4      180.79      208.59      7.12 o 
   1   7   4      454.33      567.85      8.60 o 
   2   7   4     1301.79     1255.38     12.62 o 
   3   7   4      137.58      166.78      5.22 o 
   4   7   4      383.27      386.97     11.99 o 
   5   7   4        3.28       -1.98      4.36 o 
   6   7   4      934.75      962.23     22.89 o 
   7   7   4       96.04       98.02     11.21 o 
   8   7   4      226.07      235.55     17.35 o 
   9   7   4       10.04        7.52     14.87 o 
 -10   8   4       48.84       51.26     11.26 o 
  -9   8   4      139.88      159.99     12.79 o 
  -8   8   4      161.91      149.76     11.92 o 
  -7   8   4      418.65      478.11     16.08 o 
  -6   8   4      217.98      200.25     12.29 o 
  -5   8   4        0.15        2.37      4.07 o 
  -4   8   4      300.82      301.43      7.64 o 
  -3   8   4     2546.42     2629.39     24.64 o 
  -2   8   4     2697.94     2685.45     23.20 o 
  -1   8   4     7199.33     7058.86     56.85 o 
   0   8   4       30.75       32.10      2.96 o 
   1   8   4     2658.48     2601.65     28.35 o 
   2   8   4       55.40       61.84      3.60 o 
   3   8   4     2467.76     2599.61     31.98 o 
   4   8   4       96.99      113.99      7.09 o 
   5   8   4       46.61       33.90      6.04 o 
   6   8   4      131.21      132.54     10.39 o 
   7   8   4       70.15       60.69     10.27 o 
   8   8   4        4.44       -1.05      9.22 o 
   9   8   4       24.44        7.26     16.37 o 
 -10   9   4        1.09      -12.30     21.57 o 
  -9   9   4       53.55       53.45     10.37 o 
  -8   9   4      144.12      160.13     12.25 o 
  -7   9   4        8.41       -0.47      6.39 o 
  -6   9   4        7.95        8.79      5.25 o 
  -5   9   4        2.46        2.81      4.17 o 
  -4   9   4     2805.95     2769.89     29.12 o 
  -3   9   4      914.33      919.21     11.44 o 
  -2   9   4       54.94       63.23      3.56 o 
  -1   9   4      560.49      594.80      8.88 o 
   0   9   4     2311.59     2188.46     23.38 o 
   1   9   4     4791.88     4848.29     49.94 o 
   2   9   4     3764.51     4026.13     33.92 o 
   3   9   4       15.83       19.83      2.59 o 
   4   9   4      492.84      462.50     14.56 o 
   5   9   4      337.39      339.56     16.51 o 
   6   9   4     1615.16     1659.04     32.34 o 
   7   9   4       16.97        8.97      8.44 o 
   8   9   4      756.12      744.64     29.12 o 
   9   9   4       46.48       44.98     23.21 o 
  -9  10   4       34.74       36.31      9.75 o 
  -8  10   4       13.90       10.98      8.02 o 
  -7  10   4      310.39      294.11     14.40 o 
  -6  10   4      347.94      305.04     12.97 o 
  -5  10   4        4.22        5.65      4.22 o 
  -4  10   4       25.94       25.98      4.23 o 
  -3  10   4     1227.22     1224.50     14.00 o 
  -2  10   4       79.61       82.67      4.17 o 
  -1  10   4     3249.43     3238.60     28.88 o 
   0  10   4      114.17      122.13      5.06 o 
   1  10   4    23428.27    23650.23    216.09 o 
   2  10   4      350.99      371.77      7.51 o 
   3  10   4     1463.32     1489.06     18.40 o 
   4  10   4       27.54       24.05      5.37 o 
   5  10   4        1.61       -3.58      5.39 o 
   6  10   4      475.64      529.57     19.80 o 
   7  10   4        8.77       -3.57      8.76 o 
   8  10   4       39.16       39.25     12.07 o 
   9  10   4        2.39      -13.50     18.35 o 
  -9  11   4       15.02       15.11     10.03 o 
  -8  11   4      144.71      155.64     12.72 o 
  -7  11   4        2.32        1.34      6.81 o 
  -6  11   4      249.50      257.05     11.99 o 
  -5  11   4        5.86        6.44      4.77 o 
  -4  11   4     1321.19     1312.06     18.67 o 
  -3  11   4      472.36      482.98      8.77 o 
  -2  11   4     2540.66     2716.70     25.75 o 
  -1  11   4     1232.99     1396.44     20.62 o 
   0  11   4       25.53       25.76      2.45 o 
   1  11   4      133.94      141.02      9.02 o 
   2  11   4      305.04      298.96      7.30 o 
   3  11   4       45.85       43.45      5.30 o 
   4  11   4      460.49      425.69     13.11 o 
   5  11   4     1341.39     1376.87     36.28 o 
   6  11   4      161.94      176.26     15.53 o 
   7  11   4      220.12      203.85     17.62 o 
   8  11   4      515.88      506.54     27.30 o 
   9  11   4       17.53       -7.04     19.03 o 
  -9  12   4       77.88       69.01     12.60 o 
  -8  12   4      178.70      163.48     13.11 o 
  -7  12   4      514.61      475.41     22.32 o 
  -6  12   4       25.72       18.52      6.28 o 
  -5  12   4      119.05      133.95      8.83 o 
  -4  12   4       16.10       37.19      5.04 o 
  -3  12   4      147.74      167.54      6.38 o 
  -2  12   4      154.94      136.92      6.70 o 
  -1  12   4     3196.67     3181.71     30.14 o 
   0  12   4      288.29      233.48      6.11 o 
   1  12   4      257.89      250.57      8.77 o 
   2  12   4      500.00      507.85     12.54 o 
   3  12   4     2741.40     2694.05     34.64 o 
   4  12   4       65.28       67.53      5.59 o 
   5  12   4      179.03      178.27     11.94 o 
   6  12   4       48.90       22.43      8.99 o 
   7  12   4       16.25       14.88      9.99 o 
   8  12   4       26.35       31.58     13.11 o 
   9  12   4       93.05       95.82     27.35 o 
  -9  13   4        3.61       15.66     12.44 o 
  -8  13   4        3.08        0.57      9.46 o 
  -7  13   4      237.12      257.45     13.84 o 
  -6  13   4        1.95        0.98      5.65 o 
  -5  13   4      337.57      333.39     12.61 o 
  -4  13   4      845.48      813.87     16.37 o 
  -3  13   4      239.56      262.07      8.52 o 
  -2  13   4      527.39      534.77     10.99 o 
  -1  13   4      243.79      267.78      8.12 o 
   0  13   4      168.55      132.92      5.94 o 
   1  13   4      498.33      450.56     11.32 o 
   2  13   4      375.84      348.24     11.86 o 
   3  13   4       79.48       64.97      6.06 o 
   4  13   4      652.41      670.36     19.85 o 
   5  13   4      217.74      209.87     13.17 o 
   6  13   4      105.48      123.04     12.94 o 
   7  13   4       97.81       91.31     14.11 o 
   8  13   4      108.25       84.33     15.86 o 
  -9  14   4       63.81       58.01     13.70 o 
  -8  14   4      138.36      155.06     14.89 o 
  -7  14   4      106.45      102.15     12.16 o 
  -6  14   4      300.56      291.39     14.11 o 
  -5  14   4       40.57       31.57      6.32 o 
  -4  14   4     1159.75     1189.83     20.41 o 
  -3  14   4      120.16      135.43      7.24 o 
  -2  14   4        6.27        2.60      3.27 o 
  -1  14   4     1229.14     1319.12     17.22 o 
   0  14   4     2993.31     2995.73     32.93 o 
   1  14   4      971.02      882.01     16.53 o 
   2  14   4      749.47      783.74     22.90 o 
   3  14   4      709.48      701.69     16.54 o 
   4  14   4      521.31      561.85     20.51 o 
   5  14   4      132.98      118.67      8.14 o 
   6  14   4        8.38        8.86      9.75 o 
   7  14   4        4.13       22.28     10.86 o 
   8  14   4        1.37       10.23     17.60 o 
  -9  15   4       35.84      -14.16     23.76 o 
  -8  15   4        1.27       11.50     10.35 o 
  -7  15   4       50.81       59.14     11.52 o 
  -6  15   4      423.05      386.55     17.06 o 
  -5  15   4      524.38      540.30     21.96 o 
  -4  15   4      343.97      336.63     13.05 o 
  -3  15   4      149.70      158.26      8.80 o 
  -2  15   4      362.10      386.24     10.63 o 
  -1  15   4      131.60      134.04      6.50 o 
   0  15   4      270.85      319.80     10.63 o 
   1  15   4      230.03      228.35      9.73 o 
   2  15   4        2.35       -2.35      4.64 o 
   3  15   4      334.31      302.62     12.25 o 
   4  15   4      906.44      901.12     19.75 o 
   5  15   4      284.36      282.63     14.25 o 
   6  15   4       40.05       50.61     11.34 o 
   7  15   4       84.15       91.12     15.19 o 
   8  15   4       11.74      -10.37     17.64 o 
  -8  16   4       17.25       31.34     11.39 o 
  -7  16   4       32.87       34.89     10.74 o 
  -6  16   4       80.10      110.61     12.29 o 
  -5  16   4        3.42        9.88      7.18 o 
  -4  16   4      712.92      802.91     21.24 o 
  -3  16   4       90.39       96.71      8.34 o 
  -2  16   4        7.23        8.31      5.49 o 
  -1  16   4      292.31      254.59      9.82 o 
   0  16   4     2907.69     2944.71     37.54 o 
   1  16   4     1150.90     1232.77     22.40 o 
   2  16   4      267.63      229.21     11.11 o 
   3  16   4       87.28       73.83      8.34 o 
   4  16   4     1178.59     1141.04     22.80 o 
   5  16   4       75.31       56.97      8.89 o 
   6  16   4      100.71       73.44     11.96 o 
   7  16   4       63.25       46.11     13.69 o 
   8  16   4       33.29        8.83     22.96 o 
  -8  17   4       21.13       12.22     12.55 o 
  -7  17   4      173.00      182.74     16.08 o 
  -6  17   4       21.92        9.81      9.35 o 
  -5  17   4      826.61      847.67     26.42 o 
  -4  17   4      114.30       67.42     10.90 o 
  -3  17   4      553.64      527.30     16.98 o 
  -2  17   4      386.34      353.50     13.34 o 
  -1  17   4        2.13        2.32      4.77 o 
   0  17   4      233.49      255.59     10.91 o 
   1  17   4        1.96        2.13      5.04 o 
   2  17   4      130.13      134.10      9.37 o 
   3  17   4      296.92      319.92     13.40 o 
   4  17   4      646.94      614.12     17.62 o 
   5  17   4     1091.66     1066.58     23.10 o 
   6  17   4      254.96      288.12     27.63 o 
   7  17   4       20.84       37.09     13.34 o 
  -8  18   4       84.34       99.35     17.54 o 
  -7  18   4        9.63        7.56     10.58 o 
  -6  18   4       25.30       14.73      9.80 o 
  -5  18   4       51.61       27.11      9.61 o 
  -4  18   4       92.85       97.63     11.57 o 
  -3  18   4        3.10        4.03      6.83 o 
  -2  18   4      241.15      250.11     12.84 o 
  -1  18   4      146.12      145.23     12.10 o 
   0  18   4     1631.36     1657.90     26.54 o 
   1  18   4       49.06       51.53      7.20 o 
   2  18   4     1192.04     1277.07     24.54 o 
   3  18   4       81.47       75.59      8.27 o 
   4  18   4      118.53      113.74      9.81 o 
   5  18   4        0.37        7.73      6.44 o 
   6  18   4      195.27      188.34     16.73 o 
   7  18   4        1.44       -4.33     14.46 o 
  -8  19   4        0.39       15.69     31.29 o 
  -7  19   4      201.14      169.82     18.00 o 
  -6  19   4        0.64        8.82     10.05 o 
  -5  19   4      872.05      917.11     28.93 o 
  -4  19   4       10.17        8.61      8.53 o 
  -3  19   4      357.00      375.84     16.58 o 
  -2  19   4      110.34      120.43     11.00 o 
  -1  19   4       91.28       83.69      9.63 o 
   0  19   4      544.47      561.81     21.99 o 
   1  19   4       47.90       30.10      7.12 o 
   2  19   4       58.12       57.97      7.72 o 
   3  19   4       77.06       69.94      9.08 o 
   4  19   4      184.84      140.89     11.10 o 
   5  19   4       42.29       36.19      7.71 o 
   6  19   4       46.94       48.94     12.41 o 
   7  19   4       10.86       -4.33     23.00 o 
  -7  20   4        0.03       -9.87     13.20 o 
  -6  20   4        8.71        4.97     10.85 o 
  -5  20   4       85.85       90.00     13.58 o 
  -4  20   4       15.84       30.32     11.16 o 
  -3  20   4        5.15       10.04      8.75 o 
  -2  20   4       16.60       19.28      7.97 o 
  -1  20   4      765.45      809.27     23.92 o 
   0  20   4      809.96      871.52     27.64 o 
   1  20   4      118.42      110.41      9.63 o 
   2  20   4      144.21      158.47     11.36 o 
   3  20   4        1.15       13.83      7.33 o 
   4  20   4      137.62      140.34     11.31 o 
   5  20   4        5.67       -1.99      7.11 o 
   6  20   4       27.47       26.11     12.90 o 
   7  20   4       15.56       22.67     33.96 o 
  -7  21   4       27.11       24.79     16.91 o 
  -6  21   4        1.76       21.98     12.75 o 
  -5  21   4       27.44        8.25     11.16 o 
  -4  21   4        5.27       12.93     10.76 o 
  -3  21   4      509.36      575.13     25.41 o 
  -2  21   4      123.77      118.06     12.47 o 
  -1  21   4       67.14       66.39     11.16 o 
   0  21   4      165.66      165.96     14.18 o 
   1  21   4       97.28       71.09     10.25 o 
   2  21   4       54.89       52.16      8.85 o 
   3  21   4      105.12      107.61     11.05 o 
   4  21   4        4.15        1.99      7.69 o 
   5  21   4       87.23       93.68     10.77 o 
   6  21   4       54.06       57.56     16.40 o 
  -6  22   4        0.81        8.27     13.07 o 
  -5  22   4       29.95       30.11     12.90 o 
  -4  22   4      190.64      143.64     19.62 o 
  -3  22   4       15.06       12.03     15.68 o 
  -2  22   4      480.21      503.75     32.01 o 
  -1  22   4       88.00       53.05     13.61 o 
   0  22   4      116.53      134.48     15.18 o 
   1  22   4      128.89      136.21     18.77 o 
   2  22   4       36.71       43.53     10.45 o 
   3  22   4       90.94       87.93     10.77 o 
   4  22   4      185.83      215.88     17.25 o 
   5  22   4        9.24       12.45      8.61 o 
   6  22   4       46.01       55.94     22.54 o 
  -6  23   4       47.28       27.83     15.87 o 
  -5  23   4       13.24       39.56     13.80 o 
  -4  23   4       19.76       26.74     14.53 o 
  -3  23   4      145.13      171.78     17.08 o 
  -2  23   4      307.09      318.46     19.16 o 
  -1  23   4      900.51      974.46     35.52 o 
   0  23   4        1.27       -0.82     11.38 o 
   1  23   4      661.09      724.35     28.16 o 
   2  23   4        6.59        8.02     10.37 o 
   3  23   4      116.13      105.97     13.91 o 
   4  23   4       38.23       41.12     10.73 o 
   5  23   4       56.58       47.18     11.07 o 
  -5  24   4        0.52       -2.90     15.12 o 
  -4  24   4       25.94       30.81     15.15 o 
  -3  24   4      186.33      132.42     24.79 o 
  -2  24   4       34.35       44.66     13.27 o 
  -1  24   4       20.86       30.63     13.67 o 
   0  24   4      158.26      218.17     22.97 o 
   1  24   4      251.34      281.21     23.30 o 
   2  24   4       28.09       25.37     13.53 o 
   3  24   4      311.85      338.45     37.94 o 
   4  24   4       20.18       40.87     11.84 o 
   5  24   4        0.37        4.68     11.15 o 
  -5  25   4      116.01      156.04     25.04 o 
  -4  25   4      184.36      199.24     24.21 o 
  -3  25   4       79.78       61.97     19.36 o 
  -2  25   4      188.45      193.68     28.94 o 
  -1  25   4       61.61       31.12     15.50 o 
   0  25   4       81.06       95.82     16.14 o 
   1  25   4       71.36       43.44     15.10 o 
   2  25   4      301.49      288.35     24.33 o 
   3  25   4        4.98       17.88     13.16 o 
   4  25   4       26.92       44.89     13.51 o 
  -4  26   4        0.01       -3.79     15.78 o 
  -3  26   4       47.23       33.32     16.89 o 
  -2  26   4        2.05       12.26     15.75 o 
  -1  26   4        0.70       19.32     14.93 o 
   0  26   4       70.43       58.94     20.10 o 
   1  26   4       46.20       25.59     14.89 o 
   2  26   4        0.23       16.52     14.49 o 
   3  26   4      164.69      187.08     21.61 o 
   4  26   4       10.68      -26.01     26.89 o 
  -3  27   4        2.40        9.41     19.51 o 
  -2  27   4       72.67       93.34     24.46 o 
  -1  27   4        4.72        5.41     17.92 o 
   0  27   4       10.22       11.97     17.52 o 
   1  27   4        3.09        0.85     16.57 o 
   2  27   4        0.86        4.66     16.82 o 
   3  27   4       28.31       36.17     31.79 o 
  -2  28   4       18.13       21.47     20.61 o 
  -1  28   4       28.38       38.52     21.03 o 
   0  28   4        5.65       22.42     18.26 o 
   1  28   4      241.01      196.53     25.81 o 
  -9   0   5      356.77      433.28     34.78 o 
  -7   0   5       47.03       41.02      8.53 o 
  -5   0   5     1624.06     1686.96     27.74 o 
  -3   0   5      244.70      270.89      8.88 o 
  -1   0   5     5635.23     5409.05     67.14 o 
   1   0   5     7534.01     7014.71     93.77 o 
   3   0   5    12184.06    12533.60    177.30 o 
   5   0   5     1154.35     1059.29     23.52 o 
   7   0   5      134.61      132.07     14.02 o 
   9   0   5        7.30       12.21     17.80 o 
 -10   1   5        0.32       10.30      8.75 o 
  -9   1   5        5.49       -0.50      7.78 o 
  -8   1   5       14.11       18.13      6.98 o 
  -7   1   5       24.86       21.03      5.58 o 
  -6   1   5      472.78      466.06     12.41 o 
  -5   1   5      438.80      470.82     12.76 o 
  -4   1   5     4449.43     4447.75     37.68 o 
  -3   1   5     1695.16     1630.30     17.77 o 
  -2   1   5      220.50      195.32      5.59 o 
  -1   1   5    10168.56    10095.92     87.95 o 
   0   1   5       41.14       50.99      2.70 o 
   1   1   5     3731.48     3839.10     40.02 o 
   2   1   5     7051.20     6963.28     66.16 o 
   3   1   5     2462.79     2715.05     29.40 o 
   4   1   5     2741.56     2740.05     26.55 o 
   5   1   5       86.30       86.47      7.02 o 
   6   1   5      147.57      165.65      9.22 o 
   7   1   5       29.97       37.98      7.48 o 
   8   1   5       63.96       53.67     11.26 o 
   9   1   5        1.92        0.77     11.59 o 
 -10   2   5        0.70        7.06     10.46 o 
  -9   2   5      479.33      491.04     18.59 o 
  -8   2   5      151.99      144.53     10.58 o 
  -7   2   5       15.43        8.80      5.27 o 
  -6   2   5      296.69      302.44     10.34 o 
  -5   2   5     2818.68     2986.18     29.86 o 
  -4   2   5      168.75      168.23      5.61 o 
  -3   2   5     3398.85     3269.20     29.79 o 
  -2   2   5      126.25      126.65      4.49 o 
  -1   2   5       13.86        5.80      1.77 o 
   0   2   5        4.03       -1.61      1.61 o 
   1   2   5     1309.80     1363.15     19.68 o 
   2   2   5       42.22       19.68      2.62 o 
   3   2   5      148.16      109.78      3.88 o 
   4   2   5     5663.92     5854.61     50.63 o 
   5   2   5       61.00       61.92      5.49 o 
   6   2   5      237.90      248.52     11.01 o 
   7   2   5      124.53      131.48     11.63 o 
   8   2   5       25.94       26.49     10.10 o 
   9   2   5       53.38       64.21     15.02 o 
 -10   3   5        8.13        9.11      9.35 o 
  -9   3   5       91.47       61.33      9.81 o 
  -8   3   5        8.87        9.03      6.47 o 
  -7   3   5       65.38       56.85      6.76 o 
  -6   3   5     1940.36     1819.69     25.35 o 
  -5   3   5     1535.85     1459.78     19.19 o 
  -4   3   5     1222.46     1236.90     15.15 o 
  -3   3   5     1291.15     1236.46     13.16 o 
  -2   3   5      239.01      259.05      6.14 o 
  -1   3   5     3480.38     3407.25     30.48 o 
   0   3   5     4299.59     4301.04     36.85 o 
   1   3   5     1904.35     1820.12     18.90 o 
   2   3   5     1871.73     2097.13     21.67 o 
   3   3   5      342.64      326.12      7.24 o 
   4   3   5      787.07      820.73     12.28 o 
   5   3   5      208.44      187.07      8.49 o 
   6   3   5      329.07      323.11     13.78 o 
   7   3   5       72.58       60.79      9.32 o 
   8   3   5       23.58       20.49      9.83 o 
   9   3   5      166.05      183.21     26.91 o 
 -10   4   5        2.08        4.14      9.91 o 
  -9   4   5      337.04      343.40     19.37 o 
  -8   4   5       53.12       30.01      7.23 o 
  -7   4   5        3.55       -0.56      4.85 o 
  -6   4   5       37.56       26.28      5.11 o 
  -5   4   5        2.76       -1.57      3.29 o 
  -4   4   5      598.79      663.28      9.56 o 
  -3   4   5       67.28       71.66      3.66 o 
  -2   4   5      407.50      450.09     11.55 o 
  -1   4   5     2759.01     2466.08     23.38 o 
   0   4   5      410.63      358.55      5.92 o 
   1   4   5     3650.56     3668.09     37.04 o 
   2   4   5     6928.94     6590.31     53.41 o 
   3   4   5      204.05      198.57      5.12 o 
   4   4   5     2913.08     3010.94     29.02 o 
   5   4   5       24.12       23.18      4.95 o 
   6   4   5      558.82      544.22     16.54 o 
   7   4   5        1.27        2.97      7.23 o 
   8   4   5       19.39       17.68     10.05 o 
   9   4   5        4.38       12.63     14.80 o 
 -10   5   5       79.37       93.56     13.13 o 
  -9   5   5        1.13        8.88      8.49 o 
  -8   5   5      105.21      125.79     10.09 o 
  -7   5   5      253.32      240.62     11.28 o 
  -6   5   5      500.70      538.44     14.06 o 
  -5   5   5      573.49      600.19     11.59 o 
  -4   5   5      146.94      156.54      5.34 o 
  -3   5   5        6.79        3.75      2.20 o 
  -2   5   5        6.38        4.79      2.02 o 
  -1   5   5      511.99      464.89      7.40 o 
   0   5   5     3696.29     3573.60     31.72 o 
   1   5   5     6612.58     7042.82     63.95 o 
   2   5   5        4.71        3.73      1.90 o 
   3   5   5      182.18      196.04      5.15 o 
   4   5   5     3252.89     3271.56     33.12 o 
   5   5   5     1319.57     1364.43     23.13 o 
   6   5   5      485.63      496.38     16.90 o 
   7   5   5      708.18      755.44     23.33 o 
   8   5   5        8.72       14.56      9.69 o 
   9   5   5       32.15       14.27     14.87 o 
 -10   6   5       10.12        7.26     10.31 o 
  -9   6   5      155.55      192.63     14.12 o 
  -8   6   5       36.56       18.89      7.93 o 
  -7   6   5       70.11       67.75      7.53 o 
  -6   6   5       85.07       87.11      6.98 o 
  -5   6   5       21.95       20.07      3.93 o 
  -4   6   5      902.37      960.05     12.49 o 
  -3   6   5      236.33      225.79      5.94 o 
  -2   6   5     4056.57     4324.08     34.96 o 
  -1   6   5     3013.09     3066.02     28.69 o 
   0   6   5     8505.29     8216.81     70.71 o 
   1   6   5      281.48      323.15      5.58 o 
   2   6   5      772.24      693.09      9.78 o 
   3   6   5      157.98      176.99      6.59 o 
   4   6   5     2441.35     2435.38     30.29 o 
   5   6   5      144.11      123.56      8.24 o 
   6   6   5      833.79      833.74     26.28 o 
   7   6   5        8.72        5.69      8.35 o 
   8   6   5       51.67       44.73     11.84 o 
   9   6   5       30.29        8.58     15.19 o 
 -10   7   5        2.40       10.82     10.98 o 
  -9   7   5      120.87      117.92     12.50 o 
  -8   7   5       83.71       87.13     12.21 o 
  -7   7   5      150.31      165.87     10.22 o 
  -6   7   5       79.87       70.56      7.30 o 
  -5   7   5      874.03      903.82     15.48 o 
  -4   7   5        2.51        2.19      2.76 o 
  -3   7   5    14896.01    14743.47    108.11 o 
  -2   7   5       70.14       50.62      3.60 o 
  -1   7   5     2366.50     2525.52     23.52 o 
   0   7   5      139.17      129.74      4.77 o 
   1   7   5     2570.32     2597.98     25.42 o 
   2   7   5      110.55      134.42      4.62 o 
   3   7   5     2207.81     2255.10     23.74 o 
   4   7   5       41.27       51.14      5.84 o 
   5   7   5      823.64      829.54     19.79 o 
   6   7   5       73.87       79.88      9.27 o 
   7   7   5      267.76      254.34     16.39 o 
   8   7   5      161.34      147.19     15.31 o 
   9   7   5       29.09       35.74     17.02 o 
 -10   8   5       12.38       -5.95     10.36 o 
  -9   8   5        3.60       -6.92      9.08 o 
  -8   8   5      190.49      194.30     17.72 o 
  -7   8   5      533.08      504.40     17.01 o 
  -6   8   5      420.01      398.85     12.90 o 
  -5   8   5      220.61      220.72      9.02 o 
  -4   8   5      697.62      697.90     10.88 o 
  -3   8   5     2020.47     2148.93     20.90 o 
  -2   8   5    18401.67    19100.73    137.82 o 
  -1   8   5     8557.05     8929.47     69.44 o 
   0   8   5      313.51      236.85      6.77 o 
   1   8   5      568.75      596.99      9.91 o 
   2   8   5     2344.95     2145.91     22.20 o 
   3   8   5        0.55       -2.10      2.93 o 
   4   8   5      837.55      790.33     16.43 o 
   5   8   5      206.21      214.37     11.79 o 
   6   8   5      939.30      946.54     27.71 o 
   7   8   5        0.59       12.57      8.53 o 
   8   8   5       31.05       33.68     10.71 o 
   9   8   5       12.72        6.31     21.73 o 
 -10   9   5       37.93       49.73     42.10 o 
  -9   9   5       72.41       66.71     12.22 o 
  -8   9   5       15.53        0.30      7.99 o 
  -7   9   5       78.47       66.50      8.83 o 
  -6   9   5       12.88        6.56      5.15 o 
  -5   9   5       11.65       11.31      4.60 o 
  -4   9   5      282.55      285.90     10.84 o 
  -3   9   5      139.99      130.14      5.23 o 
  -2   9   5      841.90      881.78     11.50 o 
  -1   9   5     1541.27     1407.20     15.18 o 
   0   9   5      692.08      906.57     13.31 o 
   1   9   5      422.73      468.17      9.66 o 
   2   9   5     1317.28     1309.97     13.64 o 
   3   9   5     1648.74     1679.44     25.75 o 
   4   9   5       66.33       66.38      7.28 o 
   5   9   5      542.01      549.02     17.36 o 
   6   9   5       17.54       14.24      7.09 o 
   7   9   5      334.51      354.60     27.09 o 
   8   9   5        7.24        4.53     10.65 o 
   9   9   5      157.33      177.42     30.90 o 
  -9  10   5       17.30       18.59     10.48 o 
  -8  10   5       20.80       18.43      9.05 o 
  -7  10   5      137.39      103.91     10.02 o 
  -6  10   5        0.41        0.89      5.46 o 
  -5  10   5       15.27       10.53      4.69 o 
  -4  10   5      135.93      124.36      6.55 o 
  -3  10   5      977.78      980.74     13.96 o 
  -2  10   5      202.99      166.72      5.57 o 
  -1  10   5      191.11      117.54      4.42 o 
   0  10   5     6643.31     6491.57     58.80 o 
   1  10   5      448.88      454.35     10.33 o 
   2  10   5     1457.10     1427.40     15.77 o 
   3  10   5      625.53      652.11     21.78 o 
   4  10   5     1276.71     1286.69     25.98 o 
   5  10   5     2176.67     2145.00     39.92 o 
   6  10   5       37.82       30.28      8.34 o 
   7  10   5       21.04       17.43      9.51 o 
   8  10   5        3.05       20.55     12.01 o 
   9  10   5       69.69       29.40     23.03 o 
  -9  11   5       79.69       76.38     12.62 o 
  -8  11   5       11.52        2.18      9.76 o 
  -7  11   5       72.88       70.61      9.63 o 
  -6  11   5        0.80        7.10      6.03 o 
  -5  11   5       93.02       89.82      6.73 o 
  -4  11   5      722.10      715.51     13.72 o 
  -3  11   5     5998.80     5850.58     46.86 o 
  -2  11   5      130.60      123.17      5.03 o 
  -1  11   5      670.84      691.11     10.19 o 
   0  11   5     1818.83     1978.79     24.62 o 
   1  11   5      295.60      342.22     10.61 o 
   2  11   5      252.34      231.30     12.12 o 
   3  11   5     1649.92     1601.30     22.00 o 
   4  11   5     1619.26     1611.16     30.61 o 
   5  11   5        1.62       -4.92      6.00 o 
   6  11   5      135.36      131.44     12.76 o 
   7  11   5      369.99      347.92     22.18 o 
   8  11   5       90.70       97.36     15.34 o 
   9  11   5       44.53       70.68     31.18 o 
  -9  12   5       53.32       57.67     12.82 o 
  -8  12   5        1.09        7.01      9.56 o 
  -7  12   5       25.49       40.49     10.08 o 
  -6  12   5        8.91        7.69      5.89 o 
  -5  12   5      215.41      227.43     10.69 o 
  -4  12   5      626.20      612.29     13.48 o 
  -3  12   5      988.84     1006.49     13.88 o 
  -2  12   5     2702.77     2683.01     26.04 o 
  -1  12   5      393.91      458.11      9.33 o 
   0  12   5     1407.48     1467.63     20.69 o 
   1  12   5      317.46      341.70      9.78 o 
   2  12   5     2807.38     2685.26     34.58 o 
   3  12   5      182.32      189.33      7.79 o 
   4  12   5      648.69      647.53     19.78 o 
   5  12   5       17.09       21.92      6.97 o 
   6  12   5       30.75       31.16     10.34 o 
   7  12   5        0.17        5.70     10.20 o 
   8  12   5        3.20       11.10     12.04 o 
  -9  13   5        5.32        3.24     11.12 o 
  -8  13   5        1.70        1.55      9.84 o 
  -7  13   5       15.85       24.30      9.44 o 
  -6  13   5      250.82      270.68     14.61 o 
  -5  13   5     1075.54     1126.32     22.11 o 
  -4  13   5        8.47        4.12      4.80 o 
  -3  13   5        2.33        3.10      3.83 o 
  -2  13   5      141.06      150.30      6.45 o 
  -1  13   5      415.66      420.85     10.54 o 
   0  13   5      949.05      982.16     19.29 o 
   1  13   5      415.19      471.96     11.77 o 
   2  13   5      345.13      325.29     11.04 o 
   3  13   5      794.07      797.23     16.18 o 
   4  13   5       66.81       64.29     12.06 o 
   5  13   5      743.73      760.81     25.38 o 
   6  13   5      120.70      119.55     13.50 o 
   7  13   5      234.51      251.82     21.33 o 
   8  13   5        4.92        9.24     17.31 o 
  -9  14   5      241.01      223.00     29.76 o 
  -8  14   5        0.28        9.34     10.43 o 
  -7  14   5      172.84      149.81     13.97 o 
  -6  14   5      188.67      173.16     12.36 o 
  -5  14   5      106.25      103.27     10.09 o 
  -4  14   5       66.14       49.56      6.97 o 
  -3  14   5       98.95       83.65      6.64 o 
  -2  14   5      518.63      561.41     12.16 o 
  -1  14   5      765.52      740.18     13.73 o 
   0  14   5     3949.10     3793.27     42.89 o 
   1  14   5     2543.01     2627.52     33.23 o 
   2  14   5     2607.04     2688.61     38.80 o 
   3  14   5        1.30        1.62      4.44 o 
   4  14   5       42.03       29.29      6.12 o 
   5  14   5      629.40      645.39     23.33 o 
   6  14   5        4.85        7.60      9.08 o 
   7  14   5        0.14        0.90     10.33 o 
   8  14   5        6.41       23.11     18.70 o 
  -9  15   5        0.37       30.18     28.28 o 
  -8  15   5       19.38       17.41     11.47 o 
  -7  15   5      176.00      190.30     15.34 o 
  -6  15   5      575.55      666.71     20.51 o 
  -5  15   5       14.38        2.15      6.43 o 
  -4  15   5      765.29      792.03     19.05 o 
  -3  15   5       56.07       61.83      7.22 o 
  -2  15   5      290.91      295.62      9.41 o 
  -1  15   5      353.83      319.89     10.01 o 
   0  15   5       25.06       20.76      4.96 o 
   1  15   5       27.51       29.06      5.49 o 
   2  15   5      425.58      429.95     13.81 o 
   3  15   5      203.14      211.23     14.22 o 
   4  15   5      164.35      174.03      8.50 o 
   5  15   5        1.11        9.03      7.84 o 
   6  15   5      109.88      100.33     12.46 o 
   7  15   5       12.44        9.17     12.07 o 
   8  15   5      125.89       83.44     26.81 o 
  -8  16   5        6.93       -4.79     11.75 o 
  -7  16   5       50.92       56.30     12.80 o 
  -6  16   5       57.87       42.22     10.10 o 
  -5  16   5      120.53      122.46     11.42 o 
  -4  16   5       12.64       20.21      6.86 o 
  -3  16   5      126.09      118.93      9.06 o 
  -2  16   5      502.99      504.72     13.60 o 
  -1  16   5      531.01      586.94     15.25 o 
   0  16   5       52.40       57.84      6.05 o 
   1  16   5     2788.64     2831.54     38.55 o 
   2  16   5        3.00        0.91      5.07 o 
   3  16   5      165.35      200.10     13.32 o 
   4  16   5      212.06      203.88     10.60 o 
   5  16   5       27.95       13.16      8.64 o 
   6  16   5        0.05       -6.99      8.78 o 
   7  16   5       14.72       17.35     12.92 o 
   8  16   5       29.54       37.28     29.59 o 
  -8  17   5        0.37       -8.34     13.19 o 
  -7  17   5       19.63       15.16     12.30 o 
  -6  17   5      138.50      142.56     15.20 o 
  -5  17   5       20.42       28.17      9.25 o 
  -4  17   5     1164.84     1189.13     26.47 o 
  -3  17   5      130.35      134.61     10.20 o 
  -2  17   5        3.46        6.10      5.80 o 
  -1  17   5      977.20      915.00     18.98 o 
   0  17   5        1.50        3.06      4.99 o 
   1  17   5       45.44       29.85      6.44 o 
   2  17   5      145.19      136.72     10.61 o 
   3  17   5       56.07       53.72      7.41 o 
   4  17   5       54.59       64.25      7.59 o 
   5  17   5       23.33        8.79      9.46 o 
   6  17   5      118.37      125.39     14.57 o 
   7  17   5       10.59       27.71     15.47 o 
  -8  18   5        1.28        0.23     13.40 o 
  -7  18   5       13.45       13.54     10.97 o 
  -6  18   5       36.70       16.14     10.35 o 
  -5  18   5       84.37       46.22     10.95 o 
  -4  18   5       34.44       44.31      9.32 o 
  -3  18   5      642.01      723.83     31.72 o 
  -2  18   5       96.45      114.63     12.31 o 
  -1  18   5      702.89      682.98     19.42 o 
   0  18   5        4.72       10.78      5.73 o 
   1  18   5      671.61      633.43     17.56 o 
   2  18   5       77.36       85.13      8.11 o 
   3  18   5      116.93      110.39      9.69 o 
   4  18   5       32.23       24.27      6.97 o 
   5  18   5      503.41      565.32     18.69 o 
   6  18   5      128.14       94.77     13.63 o 
   7  18   5        7.50       19.64     20.94 o 
  -7  19   5        0.23       -5.92     11.25 o 
  -6  19   5      211.40      234.81     17.55 o 
  -5  19   5       23.75       33.03     10.59 o 
  -4  19   5      117.70      125.68     14.20 o 
  -3  19   5        0.38        0.34      7.44 o 
  -2  19   5      886.23      978.14     25.03 o 
  -1  19   5      140.23      163.82     11.68 o 
   0  19   5       61.15       41.84      7.30 o 
   1  19   5      368.52      392.11     17.94 o 
   2  19   5       65.88       80.27      8.62 o 
   3  19   5       26.32       29.65      7.50 o 
   4  19   5      212.16      248.79     13.02 o 
   5  19   5       14.45       22.45      7.93 o 
   6  19   5        0.83       13.16     11.68 o 
   7  19   5       40.56       51.11     23.51 o 
  -7  20   5      107.62      110.28     18.71 o 
  -6  20   5        0.19        8.30     11.05 o 
  -5  20   5       51.43       28.51     10.47 o 
  -4  20   5       75.41       63.17     11.53 o 
  -3  20   5        1.06       -7.61      7.61 o 
  -2  20   5      155.76      139.63     12.36 o 
  -1  20   5      646.35      633.81     31.84 o 
   0  20   5      199.81      174.80     12.31 o 
   1  20   5      310.28      373.51     15.72 o 
   2  20   5        5.75        7.87      6.50 o 
   3  20   5      622.83      589.90     19.96 o 
   4  20   5      263.79      267.70     13.95 o 
   5  20   5       25.96       30.07      8.62 o 
   6  20   5       91.96       70.09     15.18 o 
  -7  21   5       14.00       14.14     14.38 o 
  -6  21   5      156.31      193.49     19.44 o 
  -5  21   5       19.47       35.06     11.80 o 
  -4  21   5      273.17      310.61     32.52 o 
  -3  21   5      147.24      161.40     16.70 o 
  -2  21   5       75.02       98.49     12.30 o 
  -1  21   5     1264.98     1196.46     43.70 o 
   0  21   5       10.74       10.80      9.16 o 
   1  21   5       31.98       38.20      8.74 o 
   2  21   5       28.77       29.65      8.08 o 
   3  21   5        7.03        3.49      7.51 o 
   4  21   5      209.40      202.99     12.88 o 
   5  21   5        7.01        8.65      8.84 o 
   6  21   5       91.07       64.13     21.67 o 
  -6  22   5        0.12       10.25     22.97 o 
  -5  22   5       44.05       49.22     13.85 o 
  -4  22   5        0.36        4.38     12.01 o 
  -3  22   5       27.92       31.34     11.37 o 
  -2  22   5      203.36      202.19     16.70 o 
  -1  22   5      639.05      689.22     27.51 o 
   0  22   5       45.53       32.65     10.24 o 
   1  22   5       22.64        6.50      9.53 o 
   2  22   5      425.38      456.12     26.10 o 
   3  22   5      145.13      120.02     11.65 o 
   4  22   5       19.65        4.51      8.48 o 
   5  22   5       26.93       14.98     10.05 o 
   6  22   5       35.56       29.61     23.22 o 
  -6  23   5       99.08       87.42     18.56 o 
  -5  23   5        0.44        4.13     14.92 o 
  -4  23   5       27.26       44.50     16.23 o 
  -3  23   5       41.32       45.68     11.87 o 
  -2  23   5      111.79      122.71     16.62 o 
  -1  23   5        7.45       27.01     12.40 o 
   0  23   5       11.97       -0.66     10.44 o 
   1  23   5        2.55        1.59      9.54 o 
   2  23   5       65.38       76.48     12.67 o 
   3  23   5      111.81       96.72     12.48 o 
   4  23   5        4.34        5.27      9.00 o 
   5  23   5       11.12       34.92     11.82 o 
  -5  24   5       11.17        2.17     16.02 o 
  -4  24   5        3.53        8.21     14.90 o 
  -3  24   5        7.02       18.78     12.83 o 
  -2  24   5      392.87      389.05     28.24 o 
  -1  24   5        7.33       -0.91     11.90 o 
   0  24   5      137.58      130.96     17.25 o 
   1  24   5      142.58      130.24     15.23 o 
   2  24   5      296.25      364.43     23.59 o 
   3  24   5        8.08        1.96     10.47 o 
   4  24   5        5.67       -8.49      9.57 o 
   5  24   5        7.71      -19.88     19.88 o 
  -5  25   5       81.92      133.64     24.76 o 
  -4  25   5       63.36       30.37     17.06 o 
  -3  25   5      234.87      241.96     21.66 o 
  -2  25   5       21.99       21.61     17.30 o 
  -1  25   5       19.31       13.60     14.87 o 
   0  25   5        0.82        6.28     12.29 o 
   1  25   5        3.53        0.44     13.12 o 
   2  25   5       45.68       32.40     14.47 o 
   3  25   5       32.97       26.82     12.63 o 
   4  25   5       22.11       25.24     12.86 o 
  -4  26   5        0.14       27.88     17.29 o 
  -3  26   5       27.02       22.90     17.18 o 
  -2  26   5      176.84      147.43     23.32 o 
  -1  26   5       71.87       76.64     18.36 o 
   0  26   5      145.47      147.64     22.09 o 
   1  26   5        1.70       11.46     15.75 o 
   2  26   5      194.87      225.36     22.75 o 
   3  26   5      158.98      145.13     19.49 o 
  -3  27   5       55.32        1.39     19.63 o 
  -2  27   5       24.39       35.54     19.13 o 
  -1  27   5      155.52      106.52     23.13 o 
   0  27   5        1.02       -6.89     16.63 o 
   1  27   5       17.54        2.45     16.05 o 
   2  27   5      124.03       93.33     19.09 o 
  -2  28   5        7.23      -10.93     36.79 o 
  -1  28   5        7.25      -17.85     17.85 o 
   0  28   5       38.61       33.36     20.89 o 
   1  28   5       53.89       43.20     32.38 o 
 -10   0   6      197.80      219.19     25.09 o 
  -8   0   6      401.08      392.82     22.94 o 
  -6   0   6       12.42        4.70      6.39 o 
  -4   0   6        7.55       11.18      3.98 o 
  -2   0   6     5100.49     5244.78     66.53 o 
   0   0   6     6661.31     6529.69     85.03 o 
   2   0   6    33756.10    33800.63    395.21 o 
   4   0   6     1181.79     1358.84     22.69 o 
   6   0   6      174.04      177.72     14.47 o 
   8   0   6        1.55        1.46     14.27 o 
 -10   1   6        2.03        5.97     10.93 o 
  -9   1   6        0.51        0.49      7.90 o 
  -8   1   6       79.98       65.77      9.02 o 
  -7   1   6      325.34      333.91     11.97 o 
  -6   1   6        0.39       -2.31      4.25 o 
  -5   1   6     9549.01     9805.40     81.39 o 
  -4   1   6      208.23      199.24      6.57 o 
  -3   1   6     1042.38      923.63     12.04 o 
  -2   1   6      265.34      250.38      7.42 o 
  -1   1   6      575.66      525.75      8.35 o 
   0   1   6       26.83       29.02      2.66 o 
   1   1   6      970.53     1070.86     17.18 o 
   2   1   6     1853.04     1887.63     21.90 o 
   3   1   6        1.97        1.16      2.70 o 
   4   1   6      370.58      419.26      7.55 o 
   5   1   6     1218.83     1212.74     18.01 o 
   6   1   6       87.31       85.26      7.53 o 
   7   1   6      459.22      504.52     19.45 o 
   8   1   6        0.41        4.52      9.92 o 
   9   1   6        5.92       23.52     16.16 o 
 -10   2   6      162.12      154.43     17.28 o 
  -9   2   6        3.29        5.36      8.25 o 
  -8   2   6      204.70      203.13     16.28 o 
  -7   2   6       71.84       65.46      7.02 o 
  -6   2   6      699.08      751.83     15.63 o 
  -5   2   6        0.01       -3.68      3.68 o 
  -4   2   6       18.01        6.14      2.84 o 
  -3   2   6      182.55      189.46      5.57 o 
  -2   2   6      781.94      722.69     10.83 o 
  -1   2   6       51.55       50.44      2.98 o 
   0   2   6     2660.73     2540.96     25.75 o 
   1   2   6     4917.38     5167.16     53.43 o 
   2   2   6     5480.75     5502.47     56.54 o 
   3   2   6     1908.72     1916.18     24.37 o 
   4   2   6     2302.59     2448.45     23.97 o 
   5   2   6      156.71      183.38      7.74 o 
   6   2   6     1158.66     1052.24     21.05 o 
   7   2   6      161.69      164.26     12.56 o 
   8   2   6      304.94      289.41     18.15 o 
   9   2   6        3.27       -6.06     16.51 o 
 -10   3   6        3.14       16.21     11.54 o 
  -9   3   6        0.85       -2.92      8.44 o 
  -8   3   6       30.58       41.99      8.04 o 
  -7   3   6      157.41      152.09      9.14 o 
  -6   3   6      228.03      240.35     11.38 o 
  -5   3   6     2073.02     2039.67     23.54 o 
  -4   3   6     2914.85     2918.42     27.13 o 
  -3   3   6     1728.91     1677.45     17.67 o 
  -2   3   6     3280.62     3179.46     29.95 o 
  -1   3   6      538.59      572.58      9.00 o 
   0   3   6      337.38      357.35      5.91 o 
   1   3   6     1199.16     1220.99     14.07 o 
   2   3   6    11392.88    12546.31    119.99 o 
   3   3   6      327.82      308.08      7.28 o 
   4   3   6     1293.15     1346.46     19.18 o 
   5   3   6      771.46      750.37     16.01 o 
   6   3   6       37.47       34.69      6.78 o 
   7   3   6      237.56      252.56     14.92 o 
   8   3   6       40.49       42.99     10.61 o 
   9   3   6        1.53       -2.26     17.61 o 
 -10   4   6       33.47       48.06     12.84 o 
  -9   4   6       47.40       36.62      9.86 o 
  -8   4   6      526.35      567.69     20.30 o 
  -7   4   6      101.32       90.17      7.87 o 
  -6   4   6       97.94       83.36      6.62 o 
  -5   4   6       48.58       57.95      4.78 o 
  -4   4   6      162.86      113.96      4.80 o 
  -3   4   6     4555.64     4831.10     40.13 o 
  -2   4   6    19676.94    20248.48    161.84 o 
  -1   4   6      173.41      204.92      5.65 o 
   0   4   6       98.96       71.63      3.06 o 
   1   4   6      636.84      739.18     10.57 o 
   2   4   6     7143.64     7434.31     59.99 o 
   3   4   6     1896.76     1757.74     18.69 o 
   4   4   6     1769.99     1804.05     20.21 o 
   5   4   6       14.04       14.04      4.91 o 
   6   4   6     1036.96      949.11     22.40 o 
   7   4   6       65.62       69.40      9.78 o 
   8   4   6      132.32       92.72     12.96 o 
   9   4   6       97.22      100.30     19.66 o 
 -10   5   6       45.24       23.90     12.13 o 
  -9   5   6        0.35       22.47      9.99 o 
  -8   5   6      271.30      292.40     14.56 o 
  -7   5   6       36.48       34.54      6.65 o 
  -6   5   6       76.49       70.02      6.62 o 
  -5   5   6      327.83      331.03      9.23 o 
  -4   5   6      211.05      224.17      6.51 o 
  -3   5   6     4562.03     4750.45     41.97 o 
  -2   5   6     6020.37     5948.88     48.68 o 
  -1   5   6     3652.59     3468.62     33.02 o 
   0   5   6      880.11      946.45     11.98 o 
   1   5   6      466.71      510.45      7.94 o 
   2   5   6      118.74      122.71      4.22 o 
   3   5   6      842.77      910.82     12.60 o 
   4   5   6      457.87      479.95      9.24 o 
   5   5   6        1.04       -4.22      4.22 o 
   6   5   6     1149.13     1092.33     24.36 o 
   7   5   6      163.04      166.18     13.79 o 
   8   5   6       84.66       96.90     13.21 o 
   9   5   6       92.90       92.40     19.46 o 
 -10   6   6        4.90        5.38     11.89 o 
  -9   6   6       24.86       30.63     10.26 o 
  -8   6   6       96.18       85.38      9.37 o 
  -7   6   6      814.28      884.30     20.37 o 
  -6   6   6        0.79        3.19      4.68 o 
  -5   6   6       13.02       13.66      4.10 o 
  -4   6   6     1765.53     1897.60     20.06 o 
  -3   6   6      363.36      431.18      7.85 o 
  -2   6   6     5138.70     5252.35     43.10 o 
  -1   6   6     1527.38     1522.49     17.70 o 
   0   6   6    12325.08    12291.74     97.53 o 
   1   6   6      562.64      477.36      7.82 o 
   2   6   6      355.95      378.26      7.65 o 
   3   6   6     4087.21     4096.70     37.27 o 
   4   6   6        3.02        0.50      3.65 o 
   5   6   6        3.18        3.31      4.62 o 
   6   6   6       69.42       52.70      8.45 o 
   7   6   6       17.78       27.50      8.95 o 
   8   6   6       39.96       31.40     12.12 o 
   9   6   6        0.08       -9.52     14.83 o 
 -10   7   6        8.11        4.03     11.15 o 
  -9   7   6       89.74       86.28     13.16 o 
  -8   7   6      190.45      190.33     14.12 o 
  -7   7   6       25.44       12.79      6.15 o 
  -6   7   6      108.50      142.05      8.57 o 
  -5   7   6      335.53      338.61      9.88 o 
  -4   7   6        6.32        6.27      2.94 o 
  -3   7   6     2711.93     2731.04     25.07 o 
  -2   7   6     1705.32     1636.73     18.41 o 
  -1   7   6      509.10      507.92      8.19 o 
   0   7   6    11759.03    12090.35     96.96 o 
   1   7   6      499.14      517.38      7.24 o 
   2   7   6      278.88      273.47      6.25 o 
   3   7   6      552.22      542.94     10.64 o 
   4   7   6      744.70      833.18     16.93 o 
   5   7   6      207.42      218.83     11.45 o 
   6   7   6       22.45       31.03      7.53 o 
   7   7   6      601.63      649.48     25.86 o 
   8   7   6      117.54      117.47     15.17 o 
   9   7   6        5.47       -4.71     18.13 o 
 -10   8   6        6.33       14.46     11.80 o 
  -9   8   6      127.74      130.40     14.11 o 
  -8   8   6      114.92       81.07     12.13 o 
  -7   8   6      141.98      123.30      9.37 o 
  -6   8   6        0.43       -4.71      4.71 o 
  -5   8   6       24.77       18.89      4.53 o 
  -4   8   6     1390.18     1409.83     20.09 o 
  -3   8   6     2847.74     2919.56     26.70 o 
  -2   8   6      184.62      246.25      7.48 o 
  -1   8   6      201.17      164.88      4.97 o 
   0   8   6     1104.09     1167.82     16.57 o 
   1   8   6     3608.14     3409.09     29.63 o 
   2   8   6      975.43      964.25     13.89 o 
   3   8   6     1903.87     1846.04     24.99 o 
   4   8   6        6.87        5.09      4.73 o 
   5   8   6       28.78       24.78      6.37 o 
   6   8   6      166.89      171.55     12.34 o 
   7   8   6       40.72       19.12      9.87 o 
   8   8   6       39.84       29.86     12.02 o 
   9   8   6        3.76      -18.77     18.77 o 
 -10   9   6       22.84       48.55     38.10 o 
  -9   9   6        2.70       -5.88      9.75 o 
  -8   9   6      184.16      196.31     15.69 o 
  -7   9   6      254.26      243.74     14.95 o 
  -6   9   6       21.72       20.68      5.82 o 
  -5   9   6       77.00       75.35      6.22 o 
  -4   9   6     1541.34     1537.49     19.09 o 
  -3   9   6     1677.46     1756.03     18.66 o 
  -2   9   6      488.39      466.49      8.36 o 
  -1   9   6      217.49      213.34      5.71 o 
   0   9   6     1040.31     1046.30     20.40 o 
   1   9   6       48.33       43.68      3.47 o 
   2   9   6        5.81       12.57      2.99 o 
   3   9   6        5.31        3.82      4.16 o 
   4   9   6      133.48      145.43      9.44 o 
   5   9   6      235.60      180.82     12.09 o 
   6   9   6      173.75      193.79     18.74 o 
   7   9   6       17.60       10.85      9.88 o 
   8   9   6      160.08      119.78     18.03 o 
   9   9   6        9.13       -7.79     28.52 o 
  -9  10   6      141.90      147.81     15.40 o 
  -8  10   6        2.63        3.60      9.43 o 
  -7  10   6        3.05        1.67      8.50 o 
  -6  10   6       25.24       17.09      5.75 o 
  -5  10   6       87.38       95.26      6.54 o 
  -4  10   6        2.72        1.90      3.73 o 
  -3  10   6      156.33      171.54      5.90 o 
  -2  10   6      226.57      204.11      6.01 o 
  -1  10   6     1192.47     1080.45     12.84 o 
   0  10   6        3.77        1.32      2.83 o 
   1  10   6     1642.25     1716.27     21.33 o 
   2  10   6       79.30      109.18      7.51 o 
   3  10   6     1217.90     1205.10     22.30 o 
   4  10   6     1755.91     1738.66     36.49 o 
   5  10   6       37.83       21.13      7.33 o 
   6  10   6        2.01        1.89      7.79 o 
   7  10   6       36.96       29.98     10.80 o 
   8  10   6        8.90       10.33     11.80 o 
  -9  11   6       19.54       17.31     11.52 o 
  -8  11   6      133.47      126.04     13.95 o 
  -7  11   6        0.11       -3.49      8.15 o 
  -6  11   6       33.05       42.22      7.96 o 
  -5  11   6      279.24      304.49     14.07 o 
  -4  11   6      764.57      820.93     16.50 o 
  -3  11   6      295.13      301.50      8.25 o 
  -2  11   6     3576.46     3408.81     32.27 o 
  -1  11   6      941.95      926.67     13.06 o 
   0  11   6     1872.66     1895.62     24.08 o 
   1  11   6       21.89        6.76      3.26 o 
   2  11   6      193.40      242.93      7.49 o 
   3  11   6      107.62      107.62      7.87 o 
   4  11   6       77.87       56.75      7.85 o 
   5  11   6      856.00      901.83     32.90 o 
   6  11   6      311.47      329.05     18.41 o 
   7  11   6       50.02       43.63     11.70 o 
   8  11   6       40.30       33.45     19.24 o 
  -9  12   6       22.71       26.36     11.66 o 
  -8  12   6       11.44        6.71      9.84 o 
  -7  12   6      117.91       84.14     11.94 o 
  -6  12   6       22.89       31.44      7.58 o 
  -5  12   6        5.09        5.38      5.56 o 
  -4  12   6       43.94       48.31      5.85 o 
  -3  12   6     1182.16     1258.11     17.08 o 
  -2  12   6       18.09       14.91      3.85 o 
  -1  12   6      104.35       96.95      5.05 o 
   0  12   6     2851.51     2899.29     33.63 o 
   1  12   6      585.82      546.11     12.18 o 
   2  12   6       13.52       15.17      4.47 o 
   3  12   6      467.42      458.68     15.53 o 
   4  12   6      562.99      570.13     19.05 o 
   5  12   6      345.29      332.80     16.99 o 
   6  12   6        8.10        9.44     12.21 o 
   7  12   6       13.88       14.66     10.77 o 
   8  12   6       24.66        7.41     17.44 o 
  -9  13   6        4.38       13.17     11.78 o 
  -8  13   6       15.61       27.09     10.74 o 
  -7  13   6        0.66       -0.45      8.47 o 
  -6  13   6      188.48      181.08     11.43 o 
  -5  13   6     2084.25     2027.28     35.07 o 
  -4  13   6       10.85        7.62      5.36 o 
  -3  13   6      433.02      432.87     11.41 o 
  -2  13   6      724.82      746.11     12.75 o 
  -1  13   6      444.62      455.09     10.81 o 
   0  13   6      442.64      489.84     12.28 o 
   1  13   6      271.80      297.68      9.82 o 
   2  13   6      460.17      470.59     13.62 o 
   3  13   6      904.50      919.40     18.68 o 
   4  13   6      561.88      581.45     21.64 o 
   5  13   6      333.91      336.09     17.66 o 
   6  13   6      254.39      244.34     21.08 o 
   7  13   6      222.78      214.98     18.23 o 
   8  13   6       64.55       36.37     22.70 o 
  -9  14   6        3.64       -1.40     11.66 o 
  -8  14   6        6.34        3.33     10.53 o 
  -7  14   6       23.90       22.19      9.50 o 
  -6  14   6      139.49      162.79     11.44 o 
  -5  14   6      261.70      238.41     13.64 o 
  -4  14   6      835.78      794.02     24.05 o 
  -3  14   6       52.46       43.32      6.15 o 
  -2  14   6      444.62      408.33     10.73 o 
  -1  14   6      430.95      414.12     11.34 o 
   0  14   6     3680.43     3888.69     42.45 o 
   1  14   6      484.97      486.00     12.62 o 
   2  14   6      277.56      238.45      9.94 o 
   3  14   6       38.42       37.67      5.23 o 
   4  14   6     1908.79     1933.00     37.15 o 
   5  14   6      389.65      378.05     18.66 o 
   6  14   6      210.74      211.44     16.91 o 
   7  14   6        0.07       -1.66     11.01 o 
   8  14   6        0.56        1.10     18.57 o 
  -8  15   6       48.32       27.98     12.62 o 
  -7  15   6      129.24      123.88     14.33 o 
  -6  15   6      180.98      176.95     13.71 o 
  -5  15   6     1337.48     1457.40     31.14 o 
  -4  15   6      596.75      622.36     18.32 o 
  -3  15   6     2140.49     2275.57     31.85 o 
  -2  15   6     1366.00     1366.01     19.57 o 
  -1  15   6      123.91      119.57      7.57 o 
   0  15   6      128.93      126.69      7.33 o 
   1  15   6      250.73      241.31     10.33 o 
   2  15   6       56.26       51.18      6.18 o 
   3  15   6       48.11       47.48      6.50 o 
   4  15   6      168.94      154.57     12.39 o 
   5  15   6      526.22      580.34     23.46 o 
   6  15   6        3.83        5.25      9.39 o 
   7  15   6       30.72       12.62     12.40 o 
   8  15   6       18.18       11.96     26.14 o 
  -8  16   6        0.99      -11.94     11.94 o 
  -7  16   6        3.70        9.63     10.82 o 
  -6  16   6      204.10      198.87     15.36 o 
  -5  16   6       55.50       47.72     12.89 o 
  -4  16   6      512.02      484.17     17.35 o 
  -3  16   6       93.04       95.18      9.79 o 
  -2  16   6       86.38       57.86      5.97 o 
  -1  16   6       33.67       30.02      5.66 o 
   0  16   6      824.17      798.19     22.12 o 
   1  16   6      595.13      604.72     19.43 o 
   2  16   6      233.37      265.61     15.09 o 
   3  16   6       63.48       40.99      6.80 o 
   4  16   6      496.44      511.02     16.00 o 
   5  16   6      389.29      341.97     19.17 o 
   6  16   6        0.60       -4.37      9.34 o 
   7  16   6       21.41      -15.76     16.21 o 
  -8  17   6        8.03       19.22     14.76 o 
  -7  17   6       41.37       50.01     13.78 o 
  -6  17   6       44.85       28.62     10.76 o 
  -5  17   6      304.05      278.98     16.13 o 
  -4  17   6      165.20      179.29     11.66 o 
  -3  17   6      224.42      239.96     13.01 o 
  -2  17   6     1546.23     1536.95     27.86 o 
  -1  17   6      487.60      440.50     17.14 o 
   0  17   6        9.21       18.24      5.58 o 
   1  17   6       41.10       41.70      6.52 o 
   2  17   6      277.15      279.95     12.32 o 
   3  17   6        9.92        0.46      5.71 o 
   4  17   6        9.86       19.31      6.97 o 
   5  17   6      959.51      937.47     35.39 o 
   6  17   6      147.70      164.87     16.55 o 
   7  17   6       19.68       19.12     17.97 o 
  -8  18   6      135.04       71.86     22.61 o 
  -7  18   6        1.98        6.53     11.15 o 
  -6  18   6       44.35       34.12     11.23 o 
  -5  18   6       23.12       11.29      9.47 o 
  -4  18   6      129.31      134.91     12.14 o 
  -3  18   6      137.62      155.61     11.42 o 
  -2  18   6     1271.80     1240.45     28.96 o 
  -1  18   6        0.71       -1.70      5.33 o 
   0  18   6      717.19      759.12     18.44 o 
   1  18   6       60.52       62.77      7.63 o 
   2  18   6       99.77       96.60      8.73 o 
   3  18   6       23.03        6.70      6.52 o 
   4  18   6      408.15      358.52     17.45 o 
   5  18   6        7.88       -2.60      8.89 o 
   6  18   6       85.63      102.83     17.53 o 
   7  18   6        3.34      -20.92     20.92 o 
  -7  19   6      173.20      159.34     17.45 o 
  -6  19   6       41.04       42.66     11.82 o 
  -5  19   6      471.91      486.56     28.94 o 
  -4  19   6        2.52        2.88      7.86 o 
  -3  19   6     1553.10     1639.56     34.45 o 
  -2  19   6      138.07      160.59     12.71 o 
  -1  19   6      144.81      144.51     12.47 o 
   0  19   6       61.93       42.76      7.57 o 
   1  19   6      105.77       93.15      8.57 o 
   2  19   6      243.12      233.69     14.17 o 
   3  19   6        2.35        9.50      6.86 o 
   4  19   6        3.08       10.32      6.04 o 
   5  19   6       46.06       43.85     11.60 o 
   6  19   6        1.30        0.90     11.74 o 
  -7  20   6       16.31       21.69     13.98 o 
  -6  20   6       17.28       16.85     12.26 o 
  -5  20   6      120.01       59.79     12.21 o 
  -4  20   6        0.57        0.93      8.75 o 
  -3  20   6       17.16       11.52      9.07 o 
  -2  20   6        3.57       -0.22      8.69 o 
  -1  20   6       51.30       50.57      9.71 o 
   0  20   6     1738.07     1791.11     30.89 o 
   1  20   6       17.56       23.10      7.05 o 
   2  20   6      338.08      328.22     15.04 o 
   3  20   6      260.59      266.13     13.95 o 
   4  20   6      142.41      135.09     11.27 o 
   5  20   6       11.53       18.92     11.41 o 
   6  20   6       48.51       21.25     18.77 o 
  -7  21   6       30.38       12.92     17.70 o 
  -6  21   6        4.07       16.30     12.29 o 
  -5  21   6      130.18      124.44     15.71 o 
  -4  21   6       54.40       59.01     12.71 o 
  -3  21   6      140.76      159.89     13.79 o 
  -2  21   6      203.41      184.50     15.39 o 
  -1  21   6      149.49      142.73     14.93 o 
   0  21   6      288.69      310.72     17.32 o 
   1  21   6       22.16       21.55      7.40 o 
   2  21   6      233.55      269.09     17.34 o 
   3  21   6      227.90      222.06     13.61 o 
   4  21   6        0.07        4.03      7.43 o 
   5  21   6       85.06      106.23     16.04 o 
   6  21   6       41.03       45.11     20.61 o 
  -6  22   6       11.08       -9.27     14.03 o 
  -5  22   6        0.68        4.68     14.38 o 
  -4  22   6        0.77       -5.82     12.64 o 
  -3  22   6        0.93        1.10     10.28 o 
  -2  22   6       91.43       90.39     13.12 o 
  -1  22   6      170.72      150.91     16.47 o 
   0  22   6      273.34      252.45     17.00 o 
   1  22   6      148.47      132.39     12.13 o 
   2  22   6      202.15      210.73     16.77 o 
   3  22   6       95.98      128.19     17.52 o 
   4  22   6       87.88       79.70     10.45 o 
   5  22   6       24.59        1.55     14.00 o 
  -6  23   6       30.89       24.93     16.81 o 
  -5  23   6        0.89        6.99     15.43 o 
  -4  23   6       88.79       96.22     18.45 o 
  -3  23   6      162.10      156.56     18.48 o 
  -2  23   6       70.52       67.67     12.66 o 
  -1  23   6      394.88      403.62     23.02 o 
   0  23   6       43.74       31.96     11.49 o 
   1  23   6        5.15       12.18     10.01 o 
   2  23   6       10.37       10.02      9.11 o 
   3  23   6        8.44        2.93      8.91 o 
   4  23   6        0.17       10.85      8.57 o 
   5  23   6       26.68        3.09     18.10 o 
  -5  24   6        5.62       41.01     17.38 o 
  -4  24   6        1.26       -8.56     14.95 o 
  -3  24   6       57.24       59.14     15.10 o 
  -2  24   6       10.13       10.25     15.66 o 
  -1  24   6        5.99        8.42     12.40 o 
   0  24   6      239.32      292.99     20.73 o 
   1  24   6       34.34       55.75     11.72 o 
   2  24   6       23.24        7.37     10.66 o 
   3  24   6      116.75      143.07     14.80 o 
   4  24   6       26.72       28.72     10.98 o 
  -5  25   6       17.40       14.02     33.68 o 
  -4  25   6       57.52       79.69     19.14 o 
  -3  25   6        0.76       18.97     17.07 o 
  -2  25   6        4.33        3.80     17.18 o 
  -1  25   6       57.90       47.71     20.44 o 
   0  25   6       25.10       36.27     15.00 o 
   1  25   6        0.05        2.08     12.03 o 
   2  25   6        0.89        3.45     11.99 o 
   3  25   6       61.57       77.11     14.25 o 
   4  25   6        7.58       -2.04     18.71 o 
  -4  26   6        4.32       25.31     17.85 o 
  -3  26   6       37.60       59.22     18.71 o 
  -2  26   6       76.60       76.16     21.08 o 
  -1  26   6       73.13       71.04     20.27 o 
   0  26   6       34.37        5.19     16.06 o 
   1  26   6      189.37      168.83     22.89 o 
   2  26   6       60.54       84.26     17.27 o 
   3  26   6       93.47      101.99     18.91 o 
  -3  27   6       14.23       15.90     33.05 o 
  -2  27   6       29.12       28.72     19.60 o 
  -1  27   6       11.88       35.15     19.39 o 
   0  27   6       44.66       52.44     19.55 o 
   1  27   6       17.27       20.71     16.92 o 
   2  27   6        2.07       -6.31     17.32 o 
  -1  28   6      111.87      117.58     40.20 o 
   0  28   6        3.21       -3.65     40.24 o 
  -9   0   7      218.16      226.42     33.78 o 
  -7   0   7       64.23       44.28     10.20 o 
  -5   0   7      209.91      228.71     13.45 o 
  -3   0   7      261.18      239.82     13.03 o 
  -1   0   7     2898.94     2901.77     39.78 o 
   1   0   7    26694.04    26649.65    445.02 o 
   3   0   7     4923.35     5036.74     79.28 o 
   5   0   7     1612.55     1580.00     31.75 o 
   7   0   7        0.36       -0.98     11.03 o 
   9   0   7      525.13      644.02     60.51 o 
 -10   1   7        1.41       12.24     11.12 o 
  -9   1   7        1.70       -9.44      9.44 o 
  -8   1   7       99.09      128.62     11.98 o 
  -7   1   7      156.87      158.92      9.49 o 
  -6   1   7     1181.24     1155.56     19.50 o 
  -5   1   7       60.15       42.58      4.46 o 
  -4   1   7    12154.70    11984.64     91.89 o 
  -3   1   7        1.31        7.36      4.35 o 
  -2   1   7      259.76      212.20      6.19 o 
  -1   1   7     1184.50     1214.81     16.06 o 
   0   1   7      458.78      429.49      7.70 o 
   1   1   7       79.31       87.98      5.77 o 
   2   1   7       81.75       89.62      4.99 o 
   3   1   7      102.75       61.80      5.96 o 
   4   1   7       51.71       47.76      4.81 o 
   5   1   7        0.58        5.32      3.73 o 
   6   1   7      556.03      553.10     20.65 o 
   7   1   7       48.56       46.70      9.46 o 
   8   1   7      416.73      456.83     25.16 o 
   9   1   7       23.08       65.27     21.08 o 
 -10   2   7        0.73       11.10     11.31 o 
  -9   2   7      358.92      381.07     26.01 o 
  -8   2   7      161.73      162.02     12.99 o 
  -7   2   7      112.09      105.84      8.24 o 
  -6   2   7       18.24       17.73      4.94 o 
  -5   2   7      376.42      375.84      9.33 o 
  -4   2   7        0.63       -3.32      3.32 o 
  -3   2   7       54.37       54.32      3.72 o 
  -2   2   7      154.26      148.89      5.88 o 
  -1   2   7     7659.37     7409.81     62.07 o 
   0   2   7     1113.64     1103.32     13.90 o 
   1   2   7     3726.18     3788.45     36.32 o 
   2   2   7      613.20      604.66     12.16 o 
   3   2   7     1130.23     1021.57     16.07 o 
   4   2   7       97.08       85.63      3.70 o 
   5   2   7      426.00      442.22     11.46 o 
   6   2   7       63.09       51.75      7.23 o 
   7   2   7        9.80        8.04      7.92 o 
   8   2   7       34.35       39.53     11.40 o 
   9   2   7       56.38       48.31     20.79 o 
 -10   3   7        2.59        6.23     11.96 o 
  -9   3   7        3.90       17.69     10.69 o 
  -8   3   7       49.41       50.64      9.48 o 
  -7   3   7       29.33       26.32      6.19 o 
  -6   3   7     1801.60     1803.22     25.76 o 
  -5   3   7       58.71       60.03      4.70 o 
  -4   3   7     4123.56     4156.25     36.43 o 
  -3   3   7     1462.34     1454.73     16.41 o 
  -2   3   7     1437.86     1415.65     16.96 o 
  -1   3   7     5226.21     5202.41     45.69 o 
   0   3   7    13310.89    13250.16    115.64 o 
   1   3   7     2613.37     2996.25     28.14 o 
   2   3   7     2323.05     2522.97     29.23 o 
   3   3   7        0.85        1.34      2.88 o 
   4   3   7      161.30      180.20      6.50 o 
   5   3   7      355.26      360.07     11.32 o 
   6   3   7     1344.61     1372.71     27.46 o 
   7   3   7       14.94       18.01      8.20 o 
   8   3   7      203.68      205.73     16.28 o 
   9   3   7       21.98       -1.66     18.48 o 
 -10   4   7      150.16      193.45     19.20 o 
  -9   4   7      140.05      128.67     15.09 o 
  -8   4   7       12.16       27.26      8.92 o 
  -7   4   7      466.31      533.98     15.81 o 
  -6   4   7       27.88       29.79      5.18 o 
  -5   4   7      116.08      105.38      6.03 o 
  -4   4   7       10.07        3.17      2.83 o 
  -3   4   7      679.21      661.84     13.86 o 
  -2   4   7     2919.55     3100.45     29.97 o 
  -1   4   7     1342.68     1145.71     14.21 o 
   0   4   7     2269.01     2290.15     22.82 o 
   1   4   7     4930.23     4804.87     41.50 o 
   2   4   7      584.60      560.73      9.97 o 
   3   4   7      375.71      368.33      6.92 o 
   4   4   7     1066.37     1061.25     13.87 o 
   5   4   7      124.41      142.43      8.87 o 
   6   4   7       10.62        2.98      6.13 o 
   7   4   7       14.34       12.31      8.21 o 
   8   4   7       27.81       30.55     10.87 o 
   9   4   7       15.91      -11.46     17.84 o 
 -10   5   7       10.82        3.62     12.38 o 
  -9   5   7       89.67       68.37     13.99 o 
  -8   5   7        1.20        1.17      7.96 o 
  -7   5   7      101.79      118.30      9.02 o 
  -6   5   7      342.23      336.80     12.08 o 
  -5   5   7      425.83      439.49     11.01 o 
  -4   5   7      915.38      915.04     12.65 o 
  -3   5   7     5037.59     5032.54     42.16 o 
  -2   5   7        5.98        4.34      2.48 o 
  -1   5   7       39.05       38.49      3.28 o 
   0   5   7     1439.17     1456.21     18.96 o 
   1   5   7        1.15        4.69      2.11 o 
   2   5   7     1188.55     1225.17     13.62 o 
   3   5   7      221.66      223.71      6.06 o 
   4   5   7       66.43       68.73      5.00 o 
   5   5   7      562.49      536.95     15.26 o 
   6   5   7      962.59      979.54     24.61 o 
   7   5   7      588.45      598.91     22.62 o 
   8   5   7      326.46      352.66     20.19 o 
   9   5   7        0.41      -13.38     18.17 o 
 -10   6   7      141.54      152.37     18.12 o 
  -9   6   7        0.84       -3.24      9.95 o 
  -8   6   7        2.18       18.01      8.86 o 
  -7   6   7       91.15       92.61     11.78 o 
  -6   6   7      430.11      421.69     16.38 o 
  -5   6   7       91.12       99.33      6.19 o 
  -4   6   7      116.87      124.88      5.49 o 
  -3   6   7      627.54      638.71     11.52 o 
  -2   6   7     1291.14     1094.90     13.36 o 
  -1   6   7     3745.20     3737.84     36.15 o 
   0   6   7     5288.71     5510.59     45.30 o 
   1   6   7        7.92        0.75      2.11 o 
   2   6   7     5349.75     5359.30     44.60 o 
   3   6   7      808.65      781.98     11.39 o 
   4   6   7     1349.65     1306.34     21.10 o 
   5   6   7      209.62      201.33     10.42 o 
   6   6   7       12.80        8.90      7.33 o 
   7   6   7       31.23       30.48      9.39 o 
   8   6   7       24.71       15.56     11.48 o 
   9   6   7       16.03       38.98     20.14 o 
 -10   7   7        0.41       11.50     13.94 o 
  -9   7   7      296.08      279.29     19.48 o 
  -8   7   7      177.49      190.76     15.53 o 
  -7   7   7     1183.96     1276.00     27.99 o 
  -6   7   7        7.56        3.29      5.05 o 
  -5   7   7      156.45      154.98      7.78 o 
  -4   7   7     2816.08     2856.76     29.31 o 
  -3   7   7     6240.38     6653.93     52.93 o 
  -2   7   7     2415.82     2605.30     24.51 o 
  -1   7   7     3347.98     3520.69     34.67 o 
   0   7   7    15144.63    15940.18    119.58 o 
   1   7   7      169.84      131.50      5.92 o 
   2   7   7      304.18      272.82      8.00 o 
   3   7   7      178.56      174.66      6.68 o 
   4   7   7      211.67      220.45     10.18 o 
   5   7   7        4.25        1.60      5.52 o 
   6   7   7      529.04      516.08     19.73 o 
   7   7   7      125.61      120.71     13.52 o 
   8   7   7       30.74       21.81     12.43 o 
   9   7   7      185.25      250.37     47.45 o 
 -10   8   7       18.50      -32.76     32.76 o 
  -9   8   7       27.24       41.28     12.03 o 
  -8   8   7      261.96      262.35     17.64 o 
  -7   8   7       58.21       61.99      9.31 o 
  -6   8   7      130.54      144.15      9.85 o 
  -5   8   7        6.19        6.34      4.40 o 
  -4   8   7       95.85       89.96      5.00 o 
  -3   8   7     1895.30     1997.66     20.43 o 
  -2   8   7     8112.88     8079.22     62.33 o 
  -1   8   7     1124.01     1084.93     13.35 o 
   0   8   7       92.81       68.33      3.32 o 
   1   8   7      202.60      187.52      4.92 o 
   2   8   7     4091.58     3994.17     42.67 o 
   3   8   7      144.57      153.17      8.27 o 
   4   8   7       18.06       17.61      5.63 o 
   5   8   7       84.27       80.64      8.98 o 
   6   8   7        7.39       -1.49      7.47 o 
   7   8   7       77.05       77.62     12.48 o 
   8   8   7       15.50       19.80     12.81 o 
   9   8   7        2.14       17.85     33.27 o 
  -9   9   7      117.66      108.81     14.50 o 
  -8   9   7        0.73        1.80      9.46 o 
  -7   9   7      421.10      446.75     20.79 o 
  -6   9   7       64.51       60.39      7.68 o 
  -5   9   7      346.86      366.02     12.25 o 
  -4   9   7     1016.37     1100.21     14.90 o 
  -3   9   7     1779.74     1830.07     19.05 o 
  -2   9   7       82.82      101.34      4.52 o 
  -1   9   7     2407.24     2350.74     24.26 o 
   0   9   7     1198.07     1238.64     16.40 o 
   1   9   7      532.49      558.35      8.64 o 
   2   9   7        9.66        8.65      3.85 o 
   3   9   7      953.11      918.80     18.66 o 
   4   9   7      184.13      169.66     10.09 o 
   5   9   7      139.07      170.95     16.15 o 
   6   9   7      113.00      122.24     12.26 o 
   7   9   7      516.05      517.07     24.62 o 
   8   9   7        0.58       21.85     11.90 o 
  -9  10   7        8.30       24.11     11.57 o 
  -8  10   7      258.32      250.67     17.98 o 
  -7  10   7      364.96      374.24     19.73 o 
  -6  10   7      501.86      544.36     17.10 o 
  -5  10   7       82.82       75.00      8.56 o 
  -4  10   7      149.03      165.86      7.88 o 
  -3  10   7     1276.25     1332.50     16.47 o 
  -2  10   7     2683.05     2856.21     28.21 o 
  -1  10   7       51.41       50.09      4.17 o 
   0  10   7      217.66      197.27      7.11 o 
   1  10   7      142.84      120.99      5.33 o 
   2  10   7      535.63      553.18     18.61 o 
   3  10   7       56.56       54.17      6.36 o 
   4  10   7      177.70      189.20     10.98 o 
   5  10   7      604.08      560.67     20.09 o 
   6  10   7       78.87      109.49     12.07 o 
   7  10   7        9.42       15.19     13.99 o 
   8  10   7        1.24       13.98     17.14 o 
  -9  11   7       12.58       12.62     11.99 o 
  -8  11   7       61.13       60.44     12.52 o 
  -7  11   7      636.73      658.57     25.39 o 
  -6  11   7     1437.06     1440.88     29.06 o 
  -5  11   7      727.23      791.94     17.61 o 
  -4  11   7      305.32      336.94     11.34 o 
  -3  11   7     4430.88     4403.33     40.63 o 
  -2  11   7      597.46      668.06     12.79 o 
  -1  11   7     2131.90     2228.65     25.49 o 
   0  11   7      312.98      304.90      9.69 o 
   1  11   7      590.46      567.18     12.00 o 
   2  11   7      181.87      148.66      7.81 o 
   3  11   7        2.80        2.41      4.77 o 
   4  11   7      117.51      119.34     11.46 o 
   5  11   7      100.46       93.75     11.05 o 
   6  11   7        0.24        0.62      8.24 o 
   7  11   7      162.92      100.39     14.04 o 
   8  11   7        8.31        0.11     16.97 o 
  -9  12   7        0.25        8.87     11.81 o 
  -8  12   7       83.37       61.37     15.37 o 
  -7  12   7      106.17       95.17     17.79 o 
  -6  12   7      142.61      158.12     11.72 o 
  -5  12   7      163.01      175.71     10.42 o 
  -4  12   7     2107.39     2000.79     28.68 o 
  -3  12   7      784.28      742.99     12.75 o 
  -2  12   7      243.43      219.56      8.18 o 
  -1  12   7      209.43      184.13      7.74 o 
   0  12   7     2886.72     2920.90     35.83 o 
   1  12   7      281.55      230.67      8.24 o 
   2  12   7      852.06      813.71     14.96 o 
   3  12   7      210.88      203.44     16.28 o 
   4  12   7      473.10      484.68     18.10 o 
   5  12   7       66.25       45.22      9.48 o 
   6  12   7        0.48       -1.34      8.57 o 
   7  12   7        0.30        4.81     10.35 o 
   8  12   7       12.70       25.22     19.52 o 
  -9  13   7        0.25       -7.36     12.30 o 
  -8  13   7       23.44       15.37     11.26 o 
  -7  13   7       34.83       32.21     10.05 o 
  -6  13   7      544.54      556.38     30.65 o 
  -5  13   7     3528.66     3693.60     48.21 o 
  -4  13   7        0.99        8.03      5.44 o 
  -3  13   7       39.63       39.60      4.90 o 
  -2  13   7      545.85      589.89     12.88 o 
  -1  13   7     1187.49     1196.81     18.44 o 
   0  13   7      125.88      134.50      7.77 o 
   1  13   7        8.55       -1.55      3.74 o 
   2  13   7      561.79      515.26     17.90 o 
   3  13   7        1.25        4.12      5.65 o 
   4  13   7      422.24      432.55     17.84 o 
   5  13   7     1742.06     1758.01     68.28 o 
   6  13   7      207.48      204.69     16.48 o 
   7  13   7       84.70       61.51     19.52 o 
   8  13   7       15.03       13.07     18.40 o 
  -9  14   7       33.08       26.67     18.83 o 
  -8  14   7       34.87       62.16     14.04 o 
  -7  14   7        1.27       17.46     10.53 o 
  -6  14   7        0.75       -2.56      8.02 o 
  -5  14   7       16.33        9.97      7.32 o 
  -4  14   7      416.63      377.06     13.91 o 
  -3  14   7        2.01       -1.19      5.00 o 
  -2  14   7        7.99        8.73      4.30 o 
  -1  14   7      308.80      335.56     12.03 o 
   0  14   7      201.97      207.03      9.04 o 
   1  14   7     1750.85     1750.37     26.06 o 
   2  14   7      312.32      296.77     10.63 o 
   3  14   7      458.27      459.30     17.31 o 
   4  14   7       32.86       26.90      8.14 o 
   5  14   7      325.56      324.10     25.54 o 
   6  14   7       88.70       87.35     13.33 o 
   7  14   7        1.51       -5.80     11.22 o 
   8  14   7        2.91      -24.75     24.75 o 
  -8  15   7       21.33       19.15     13.21 o 
  -7  15   7        5.54        4.99     10.46 o 
  -6  15   7      356.95      435.40     21.86 o 
  -5  15   7      845.51      878.07     23.52 o 
  -4  15   7     1627.82     1549.38     28.50 o 
  -3  15   7     1698.39     1682.01     30.43 o 
  -2  15   7      247.14      245.44      9.86 o 
  -1  15   7      270.79      305.89     11.61 o 
   0  15   7       45.83       33.96      5.25 o 
   1  15   7      137.14      162.55      8.94 o 
   2  15   7      245.23      248.85     10.09 o 
   3  15   7      117.10      103.53      8.51 o 
   4  15   7      957.44      916.88     27.67 o 
   5  15   7       26.24       24.35      9.19 o 
   6  15   7      119.13      115.89     14.83 o 
   7  15   7       20.57       15.26     23.00 o 
  -8  16   7       35.90       36.08     14.59 o 
  -7  16   7        9.48       34.68     12.34 o 
  -6  16   7       28.49       26.42     10.53 o 
  -5  16   7        6.81        6.95      7.77 o 
  -4  16   7       45.57       24.61      7.87 o 
  -3  16   7       13.65       12.93      5.94 o 
  -2  16   7      175.59      191.01     11.97 o 
  -1  16   7      629.12      630.66     15.62 o 
   0  16   7        0.77       -4.51      4.51 o 
   1  16   7      964.85      973.93     19.52 o 
   2  16   7       44.94       33.89      5.90 o 
   3  16   7       48.28       56.21      7.45 o 
   4  16   7      372.16      353.46     18.91 o 
   5  16   7       83.27       67.15     11.03 o 
   6  16   7       11.50       -2.44     10.06 o 
   7  16   7        4.43       13.89     18.06 o 
  -8  17   7        0.21        8.27     14.81 o 
  -7  17   7       28.36       36.12     12.93 o 
  -6  17   7      498.46      563.73     24.28 o 
  -5  17   7        3.96        2.49      8.08 o 
  -4  17   7      625.28      622.92     19.52 o 
  -3  17   7      208.49      203.34     12.16 o 
  -2  17   7     1044.33     1022.08     26.15 o 
  -1  17   7        6.38       -5.14      5.14 o 
   0  17   7       64.66       61.45      6.90 o 
   1  17   7        2.43        5.31      5.30 o 
   2  17   7      135.39       89.33      8.06 o 
   3  17   7      190.30      170.49      9.44 o 
   4  17   7      419.76      369.79     28.26 o 
   5  17   7      133.37       91.88     12.27 o 
   6  17   7      128.97       99.49     14.07 o 
   7  17   7        2.18       17.95     21.88 o 
  -8  18   7       24.13       38.01     29.55 o 
  -7  18   7        3.79       11.84     12.86 o 
  -6  18   7        3.22      -10.04     10.04 o 
  -5  18   7       45.05       29.96     10.88 o 
  -4  18   7        0.77       -5.73      7.25 o 
  -3  18   7       60.46       60.80     10.22 o 
  -2  18   7     1160.75     1143.87     33.85 o 
  -1  18   7      130.25      136.59      8.76 o 
   0  18   7       89.97       92.32      8.46 o 
   1  18   7      626.98      705.91     18.16 o 
   2  18   7      102.15       83.34     10.18 o 
   3  18   7      782.41      842.38     20.68 o 
   4  18   7      363.63      422.76     21.53 o 
   5  18   7      348.48      302.91     23.48 o 
   6  18   7      116.84       84.20     14.80 o 
   7  18   7        0.59       -6.84     25.71 o 
  -7  19   7       11.86       11.58     14.86 o 
  -6  19   7      168.14      171.23     17.53 o 
  -5  19   7       21.11       29.17     10.99 o 
  -4  19   7      318.01      334.36     19.94 o 
  -3  19   7       10.69        4.10      8.40 o 
  -2  19   7     1247.67     1360.41     30.95 o 
  -1  19   7       12.79        1.74      6.38 o 
   0  19   7      104.75      100.94      8.88 o 
   1  19   7       26.91       21.77      6.53 o 
   2  19   7        1.93        3.09      6.25 o 
   3  19   7       42.16       53.60      8.04 o 
   4  19   7      270.96      282.15     18.39 o 
   5  19   7       68.30       80.71     13.78 o 
   6  19   7       62.90       46.94     20.35 o 
  -7  20   7      129.97      137.01     20.45 o 
  -6  20   7        0.07       -0.33     12.27 o 
  -5  20   7        8.42       16.97     11.22 o 
  -4  20   7       71.41       62.74     11.38 o 
  -3  20   7       20.00       11.67     12.63 o 
  -2  20   7        5.98       -8.41      8.41 o 
  -1  20   7      596.79      666.52     27.52 o 
   0  20   7      165.23      119.48     10.16 o 
   1  20   7      109.09       94.75      9.30 o 
   2  20   7       38.57       47.06      8.58 o 
   3  20   7      609.26      620.75     19.27 o 
   4  20   7       45.54       37.31     11.46 o 
   5  20   7       14.98        7.91     11.40 o 
   6  20   7       37.45       29.26     19.41 o 
  -7  21   7        7.83        7.22     30.65 o 
  -6  21   7      136.18      134.84     19.05 o 
  -5  21   7       38.13       37.44     12.99 o 
  -4  21   7       72.69       89.15     12.57 o 
  -3  21   7      254.14      272.78     19.81 o 
  -2  21   7      205.30      239.31     20.04 o 
  -1  21   7      266.31      301.16     21.40 o 
   0  21   7       66.68       61.35      9.51 o 
   1  21   7        6.33        5.30      7.42 o 
   2  21   7        0.34       -7.08      7.08 o 
   3  21   7       22.01       25.96      8.22 o 
   4  21   7      188.69      196.43     19.23 o 
   5  21   7        2.18       -3.37     11.52 o 
  -6  22   7        7.60      -14.43     14.43 o 
  -5  22   7       43.04       34.96     16.73 o 
  -4  22   7        0.01        2.64     11.26 o 
  -3  22   7       14.59       22.14     11.80 o 
  -2  22   7      274.27      274.02     18.70 o 
  -1  22   7      205.89      212.47     17.70 o 
   0  22   7        1.02       -2.55      8.98 o 
   1  22   7      167.73      189.74     13.47 o 
   2  22   7       10.52        3.24      7.89 o 
   3  22   7       89.82       78.25     10.74 o 
   4  22   7       49.52       51.33     10.38 o 
   5  22   7       39.12       20.62     19.55 o 
  -6  23   7       17.81      -49.93     49.93 o 
  -5  23   7        3.65        2.46     17.51 o 
  -4  23   7       35.13       22.70     13.09 o 
  -3  23   7       52.58       64.65     15.56 o 
  -2  23   7      163.52      185.06     17.41 o 
  -1  23   7      208.73      202.74     20.67 o 
   0  23   7       84.91       61.08     12.88 o 
   1  23   7       19.49       25.27      9.72 o 
   2  23   7      133.78      142.29     15.71 o 
   3  23   7       51.51       63.43     10.73 o 
   4  23   7       15.06       18.14     10.02 o 
   5  23   7       13.11       -4.99     22.50 o 
  -5  24   7       16.10       -4.86     21.35 o 
  -4  24   7        0.17       12.23     14.12 o 
  -3  24   7        4.79        0.37     15.11 o 
  -2  24   7        0.29       -8.01     13.68 o 
  -1  24   7      207.52      228.65     19.31 o 
   0  24   7      144.73      184.95     17.60 o 
   1  24   7       45.84       66.89     13.20 o 
   2  24   7      106.70      143.85     15.36 o 
   3  24   7       15.53       15.27     10.21 o 
   4  24   7       44.77       35.00     13.89 o 
  -4  25   7        2.39       15.85     24.14 o 
  -3  25   7      192.24      237.78     36.20 o 
  -2  25   7       46.23       67.68     19.58 o 
  -1  25   7       57.94       73.39     17.64 o 
   0  25   7        2.08       -6.50     13.68 o 
   1  25   7       35.15       17.97     12.46 o 
   2  25   7       77.58       70.70     14.99 o 
   3  25   7        6.05       19.74     11.29 o 
  -3  26   7       10.48       36.50     19.88 o 
  -2  26   7       67.33       60.90     27.85 o 
  -1  26   7       25.21       24.17     17.88 o 
   0  26   7      181.50      133.01     21.86 o 
   1  26   7       15.62       14.96     16.15 o 
   2  26   7       58.93       68.55     15.39 o 
  -2  27   7      153.52      115.84     24.13 o 
  -1  27   7      118.11      111.02     23.26 o 
   0  27   7        3.47        6.06     21.83 o 
   1  27   7        0.29        2.50     16.30 o 
 -10   0   8       73.97      100.81     21.63 o 
  -8   0   8       64.98       38.27     15.00 o 
  -6   0   8      143.21      125.25     11.13 o 
  -4   0   8      542.37      649.93     16.13 o 
  -2   0   8      908.81      898.70     20.43 o 
   0   0   8      549.96      505.72     15.52 o 
   2   0   8     2811.91     3137.19     49.90 o 
   4   0   8     2202.94     2296.71     41.93 o 
   6   0   8      243.30      249.37     16.22 o 
   8   0   8       86.82       79.64     20.00 o 
 -10   1   8        4.15        6.21     11.80 o 
  -9   1   8        1.88       -9.99      9.99 o 
  -8   1   8       16.21       11.99      9.47 o 
  -7   1   8       74.82       70.18      8.56 o 
  -6   1   8        9.66        5.02      4.98 o 
  -5   1   8     2743.77     2773.51     29.21 o 
  -4   1   8       32.30       34.37      3.67 o 
  -3   1   8     3040.57     2758.60     27.21 o 
  -2   1   8       48.66       59.24      3.79 o 
  -1   1   8      140.41      164.19      5.24 o 
   0   1   8        0.12       -2.27      2.27 o 
   1   1   8      660.22      784.96     11.20 o 
   2   1   8      362.12      327.60     11.76 o 
   3   1   8       29.07       45.02      4.40 o 
   4   1   8      168.84      183.13      7.98 o 
   5   1   8      820.82      816.66     17.49 o 
   6   1   8      153.31      113.27      8.77 o 
   7   1   8      166.53      152.87     12.83 o 
   8   1   8        0.65       -2.78     11.03 o 
   9   1   8      225.58      207.27     29.97 o 
 -10   2   8       57.52       96.41     16.88 o 
  -9   2   8       10.46        8.61     10.93 o 
  -8   2   8       22.58       28.35      9.58 o 
  -7   2   8        1.43       -4.86      6.21 o 
  -6   2   8      782.96      807.07     20.88 o 
  -5   2   8        7.26        2.67      3.78 o 
  -4   2   8      610.66      686.57     11.85 o 
  -3   2   8      161.13      156.23      6.23 o 
  -2   2   8      205.29      252.79      7.23 o 
  -1   2   8        7.98        9.71      2.49 o 
   0   2   8     5900.31     6007.87     56.13 o 
   1   2   8     3874.27     4200.43     40.67 o 
   2   2   8       91.03       47.00      4.26 o 
   3   2   8      128.94      116.04      6.55 o 
   4   2   8      412.31      431.86     11.71 o 
   5   2   8       20.16       16.06      4.33 o 
   6   2   8      141.14      145.34     10.18 o 
   7   2   8       28.08       40.56      9.42 o 
   8   2   8        1.62        4.23     10.95 o 
   9   2   8        2.93       11.22     19.56 o 
 -10   3   8       27.64       19.35     12.25 o 
  -9   3   8      177.78      176.54     16.89 o 
  -8   3   8      203.83      195.82     15.27 o 
  -7   3   8      101.75       89.00     11.15 o 
  -6   3   8      685.82      744.77     16.19 o 
  -5   3   8      650.93      666.64     12.41 o 
  -4   3   8      330.49      316.97      7.92 o 
  -3   3   8      209.05      175.92      6.80 o 
  -2   3   8      610.88      605.71      9.96 o 
  -1   3   8     5051.62     5076.56     44.78 o 
   0   3   8     3845.28     3767.64     37.49 o 
   1   3   8     2642.91     2933.99     28.44 o 
   2   3   8        0.19        0.65      3.12 o 
   3   3   8        6.38        5.02      3.34 o 
   4   3   8      230.08      219.31      7.13 o 
   5   3   8      203.91      208.34      9.16 o 
   6   3   8        3.08       11.41      6.19 o 
   7   3   8      323.00      308.90     17.21 o 
   8   3   8      187.79      203.53     16.33 o 
   9   3   8       93.61       78.44     22.74 o 
 -10   4   8       21.67       26.71     13.27 o 
  -9   4   8      110.95      133.63     15.15 o 
  -8   4   8      117.17      135.99     13.56 o 
  -7   4   8      588.97      587.78     25.23 o 
  -6   4   8      274.36      258.34     10.12 o 
  -5   4   8       21.75       23.18      4.33 o 
  -4   4   8      428.38      472.30      9.47 o 
  -3   4   8     2284.84     2257.82     24.47 o 
  -2   4   8       84.56       70.22      5.73 o 
  -1   4   8      860.82      891.91     12.46 o 
   0   4   8     1290.58     1079.75     14.55 o 
   1   4   8      470.33      510.32      8.13 o 
   2   4   8     1093.09     1111.53     13.63 o 
   3   4   8     2723.22     2846.92     27.05 o 
   4   4   8        3.96        6.67      2.87 o 
   5   4   8       10.31       11.94      4.98 o 
   6   4   8      467.95      513.07     17.89 o 
   7   4   8      204.28      208.57     14.40 o 
   8   4   8       15.13        4.33      9.76 o 
   9   4   8       19.96        4.77     23.98 o 
 -10   5   8        0.00       10.42     12.49 o 
  -9   5   8        4.65       13.06     11.26 o 
  -8   5   8      667.23      640.57     24.64 o 
  -7   5   8        5.31       -0.50      7.14 o 
  -6   5   8       18.63       15.90      5.40 o 
  -5   5   8      886.00      895.57     16.42 o 
  -4   5   8     1429.91     1407.83     16.94 o 
  -3   5   8     1597.14     1599.75     18.17 o 
  -2   5   8     1157.90     1011.82     13.31 o 
  -1   5   8      344.47      360.52      7.82 o 
   0   5   8     2966.32     3075.44     30.50 o 
   1   5   8      202.83      217.93      5.57 o 
   2   5   8      356.05      333.95      8.34 o 
   3   5   8      604.00      616.52      9.94 o 
   4   5   8      685.49      716.16     18.30 o 
   5   5   8       12.58        7.62      5.06 o 
   6   5   8      864.17      903.63     29.89 o 
   7   5   8      763.56      839.58     26.78 o 
   8   5   8       49.78       42.50     12.31 o 
   9   5   8       25.59       22.59     28.53 o 
 -10   6   8       25.85       32.60     14.02 o 
  -9   6   8      192.36      214.12     19.11 o 
  -8   6   8        6.03       18.54      9.87 o 
  -7   6   8      539.56      552.77     26.23 o 
  -6   6   8       28.11       28.12      5.97 o 
  -5   6   8        3.97        3.67      4.36 o 
  -4   6   8        0.97        3.59      3.23 o 
  -3   6   8     4433.76     4697.93     41.48 o 
  -2   6   8       89.14       67.59      4.08 o 
  -1   6   8     1911.98     1904.00     23.46 o 
   0   6   8      386.57      345.17      7.34 o 
   1   6   8      271.74      281.80      6.86 o 
   2   6   8      102.70       96.68      4.39 o 
   3   6   8     4122.13     4033.11     40.35 o 
   4   6   8      363.85      341.71     11.25 o 
   5   6   8       83.49       68.41      7.51 o 
   6   6   8       20.45       16.08      7.66 o 
   7   6   8       18.49       -1.39      8.85 o 
   8   6   8        5.38       18.68     11.40 o 
 -10   7   8        1.65       -7.45     33.41 o 
  -9   7   8       36.71       37.84     12.81 o 
  -8   7   8      563.46      549.59     23.51 o 
  -7   7   8      102.15      110.77     12.46 o 
  -6   7   8      437.68      423.78     13.86 o 
  -5   7   8       43.57       41.39      5.58 o 
  -4   7   8      344.65      417.81     10.45 o 
  -3   7   8        0.54        2.97      3.08 o 
  -2   7   8      964.57      817.98     11.70 o 
  -1   7   8        0.76        2.32      2.65 o 
   0   7   8     1349.01     1371.33     14.01 o 
   1   7   8     1975.33     2117.91     22.92 o 
   2   7   8      422.58      417.33      9.19 o 
   3   7   8      552.22      549.97     13.69 o 
   4   7   8     1781.54     1777.32     31.24 o 
   5   7   8      382.12      400.04     15.30 o 
   6   7   8      981.42      949.05     28.57 o 
   7   7   8      434.81      455.85     22.23 o 
   8   7   8      140.48      199.57     25.47 o 
  -9   8   8      271.35      279.28     20.82 o 
  -8   8   8        4.62       10.35     10.58 o 
  -7   8   8      219.73      260.78     15.85 o 
  -6   8   8       82.58       56.90      7.39 o 
  -5   8   8       45.57       63.12      6.35 o 
  -4   8   8        3.85        2.34      3.64 o 
  -3   8   8     1442.42     1490.73     21.61 o 
  -2   8   8     1567.58     1656.63     18.49 o 
  -1   8   8      224.47      177.28      6.25 o 
   0   8   8     1121.05      978.94     11.64 o 
   1   8   8     6020.83     6160.43     57.81 o 
   2   8   8      879.75      935.93     16.62 o 
   3   8   8     2254.69     2237.98     32.81 o 
   4   8   8        1.28        1.65      5.35 o 
   5   8   8       99.36       94.41      9.67 o 
   6   8   8        4.64        5.28      8.02 o 
   7   8   8       43.79       37.55     10.97 o 
   8   8   8       41.76       87.76     32.36 o 
  -9   9   8        0.32      -11.27     11.27 o 
  -8   9   8      240.28      280.12     20.40 o 
  -7   9   8        0.94        2.01      8.12 o 
  -6   9   8     2106.26     2043.13     33.58 o 
  -5   9   8       41.43       37.87      6.02 o 
  -4   9   8     2876.27     3069.49     31.00 o 
  -3   9   8       10.98        9.66      3.38 o 
  -2   9   8     1349.34     1355.83     17.14 o 
  -1   9   8        0.19       -2.69      2.69 o 
   0   9   8      156.09      179.17      6.54 o 
   1   9   8        1.18       -2.07      3.48 o 
   2   9   8      423.81      406.57     12.40 o 
   3   9   8     1078.85      984.54     31.04 o 
   4   9   8      264.23      279.69     13.23 o 
   5   9   8       55.30       46.68      7.98 o 
   6   9   8     1047.76     1093.46     30.04 o 
   7   9   8        5.50       -0.71      9.96 o 
   8   9   8      157.42      134.64     28.80 o 
  -9  10   8       75.13       77.87     15.71 o 
  -8  10   8       14.13        0.18     10.53 o 
  -7  10   8      356.56      420.28     21.16 o 
  -6  10   8        0.20        8.42      6.82 o 
  -5  10   8       56.32       42.26      6.94 o 
  -4  10   8      602.35      632.38     12.43 o 
  -3  10   8      224.79      192.23      7.66 o 
  -2  10   8      190.49      171.81      6.65 o 
  -1  10   8     1363.33     1385.01     17.80 o 
   0  10   8     1963.82     2083.77     24.42 o 
   1  10   8     2472.26     2399.20     26.67 o 
   2  10   8      438.57      462.92     14.54 o 
   3  10   8     1642.85     1649.10     30.76 o 
   4  10   8      454.80      503.28     17.37 o 
   5  10   8      277.73      278.23     16.11 o 
   6  10   8       19.79       17.41      9.00 o 
   7  10   8        2.41      -10.40     10.40 o 
   8  10   8       80.23       71.85     24.18 o 
  -9  11   8       17.77       17.04     12.67 o 
  -8  11   8      117.70      117.74     15.02 o 
  -7  11   8       15.00       34.34     10.37 o 
  -6  11   8     1231.44     1204.18     25.13 o 
  -5  11   8       40.10       33.83      6.41 o 
  -4  11   8     4885.66     5130.65     55.07 o 
  -3  11   8        7.80        6.75      3.70 o 
  -2  11   8     2664.69     2787.03     30.31 o 
  -1  11   8       25.59       18.66      4.04 o 
   0  11   8      329.42      283.04      9.33 o 
   1  11   8       82.10       71.93      5.16 o 
   2  11   8      660.94      670.83     17.72 o 
   3  11   8     1272.71     1292.80     24.49 o 
   4  11   8      111.47      118.92     10.07 o 
   5  11   8      110.76      123.19     14.28 o 
   6  11   8      113.16       99.74     12.39 o 
   7  11   8       73.54       79.43     14.03 o 
   8  11   8      144.51      111.72     23.88 o 
  -9  12   8       47.62       35.48     13.83 o 
  -8  12   8       17.61       41.90     11.72 o 
  -7  12   8       89.94       91.81     12.88 o 
  -6  12   8       28.24       32.03      9.45 o 
  -5  12   8      255.36      262.14     12.28 o 
  -4  12   8      485.66      494.43     14.14 o 
  -3  12   8      141.13      149.73      8.93 o 
  -2  12   8      713.62      713.92     18.36 o 
  -1  12   8      323.86      321.25      9.85 o 
   0  12   8      994.28      997.14     18.78 o 
   1  12   8      879.56      869.81     14.97 o 
   2  12   8       19.82       14.21      5.89 o 
   3  12   8      688.85      723.08     19.19 o 
   4  12   8     1564.43     1582.95     33.05 o 
   5  12   8        1.70        2.21      7.80 o 
   6  12   8      381.51      400.56     27.82 o 
   7  12   8       14.78        7.63     11.28 o 
   8  12   8        2.94        3.81     19.13 o 
  -9  13   8        2.73      -11.81     14.26 o 
  -8  13   8       20.16       27.84     13.00 o 
  -7  13   8        5.09       15.90     10.40 o 
  -6  13   8      200.35      229.17     15.61 o 
  -5  13   8      691.60      739.50     20.21 o 
  -4  13   8      671.27      707.72     18.92 o 
  -3  13   8      210.29      233.81      9.30 o 
  -2  13   8     1020.90     1019.02     17.32 o 
  -1  13   8      495.33      539.84     12.67 o 
   0  13   8       67.15       44.14      6.15 o 
   1  13   8        2.07        1.57      3.89 o 
   2  13   8     2094.86     2069.33     30.15 o 
   3  13   8      812.46      797.23     21.19 o 
   4  13   8     2086.47     2101.96     39.32 o 
   5  13   8      680.55      738.48     27.85 o 
   6  13   8       97.99       90.75     12.87 o 
   7  13   8        5.65        3.68     11.67 o 
   8  13   8       82.37       71.88     44.45 o 
  -9  14   8       49.41       81.31     36.81 o 
  -8  14   8       43.64       50.17     14.34 o 
  -7  14   8       25.96       17.62     10.93 o 
  -6  14   8        3.20       -5.59      9.29 o 
  -5  14   8      451.15      464.46     18.19 o 
  -4  14   8       36.23       35.10      7.07 o 
  -3  14   8     1225.36     1159.69     26.94 o 
  -2  14   8        0.81        8.80      4.73 o 
  -1  14   8      389.69      382.76     12.09 o 
   0  14   8      699.50      729.68     19.18 o 
   1  14   8       92.28      110.78      7.34 o 
   2  14   8        2.88        2.53      4.85 o 
   3  14   8       15.12       12.74      6.88 o 
   4  14   8     1010.90     1126.48     42.30 o 
   5  14   8      327.94      340.83     21.94 o 
   6  14   8       17.94       15.33     10.67 o 
   7  14   8        0.02        0.35     16.69 o 
  -8  15   8       13.28       -6.99     13.53 o 
  -7  15   8       75.59      112.56     14.66 o 
  -6  15   8      253.20      206.71     18.42 o 
  -5  15   8      449.19      466.84     18.58 o 
  -4  15   8     2369.51     2291.18     36.49 o 
  -3  15   8      826.62      772.50     22.00 o 
  -2  15   8     1879.61     1987.97     28.35 o 
  -1  15   8      759.78      734.63     20.03 o 
   0  15   8        2.21        0.22      4.38 o 
   1  15   8       14.18       10.07      4.97 o 
   2  15   8      245.96      243.54      9.52 o 
   3  15   8      212.61      255.85     14.92 o 
   4  15   8      165.58      175.50     13.85 o 
   5  15   8        4.22        1.84      8.56 o 
   6  15   8        8.07       13.25     10.41 o 
   7  15   8       24.91       30.55     19.93 o 
  -8  16   8       46.63       37.85     17.59 o 
  -7  16   8        7.25        4.68     11.04 o 
  -6  16   8        0.85       -5.09     10.32 o 
  -5  16   8        2.65       -0.79      8.53 o 
  -4  16   8       21.21       22.83      7.77 o 
  -3  16   8      101.73      103.61     10.72 o 
  -2  16   8       95.39      104.10      8.83 o 
  -1  16   8       24.10       33.33      6.23 o 
   0  16   8       41.31       38.74      5.74 o 
   1  16   8       98.92       88.70      7.37 o 
   2  16   8       30.60       22.03      7.17 o 
   3  16   8      321.52      331.54     17.03 o 
   4  16   8       71.52       60.85     10.57 o 
   5  16   8        7.60        4.55      9.46 o 
   6  16   8      103.52      131.92     16.00 o 
   7  16   8       11.19        8.55     22.03 o 
  -8  17   8        6.30        0.34     16.31 o 
  -7  17   8       92.18       59.52     18.46 o 
  -6  17   8       54.55       65.13     15.19 o 
  -5  17   8      289.52      310.96     18.34 o 
  -4  17   8      187.45      209.21     13.13 o 
  -3  17   8      189.40      238.56     15.91 o 
  -2  17   8       49.33       30.37      6.88 o 
  -1  17   8     1087.41     1196.72     21.67 o 
   0  17   8       91.58       75.49      7.95 o 
   1  17   8        1.46        3.49      5.29 o 
   2  17   8        0.56        1.61      5.21 o 
   3  17   8       10.29        7.98      7.93 o 
   4  17   8      102.64       96.64     12.47 o 
   5  17   8      432.08      454.72     23.00 o 
   6  17   8       35.33       31.77     17.04 o 
   7  17   8       10.93        3.54     30.16 o 
  -7  18   8       43.63       46.11     14.77 o 
  -6  18   8        0.42       -8.94     11.03 o 
  -5  18   8      106.07       96.15     12.27 o 
  -4  18   8      102.74       93.00     10.90 o 
  -3  18   8        0.85        0.50      8.90 o 
  -2  18   8       63.59       63.19      9.30 o 
  -1  18   8        0.12        0.93      5.58 o 
   0  18   8        2.66        1.17      5.76 o 
   1  18   8      405.03      485.02     15.49 o 
   2  18   8      773.77      827.38     19.65 o 
   3  18   8      233.42      235.19     17.44 o 
   4  18   8      333.45      351.24     20.02 o 
   5  18   8       76.79       76.95     12.49 o 
   6  18   8      119.44       58.06     26.22 o 
  -7  19   8       62.45       35.45     20.60 o 
  -6  19   8       19.24        0.20     12.69 o 
  -5  19   8      247.15      288.05     22.88 o 
  -4  19   8        0.49       -9.98      9.98 o 
  -3  19   8     1020.09     1072.91     30.95 o 
  -2  19   8       44.18       61.44     11.01 o 
  -1  19   8       26.76       31.12      6.75 o 
   0  19   8      720.94      699.48     28.76 o 
   1  19   8       19.23       12.73      6.24 o 
   2  19   8      597.86      622.94     18.31 o 
   3  19   8       26.01       20.25      7.74 o 
   4  19   8       29.78       38.14     11.05 o 
   5  19   8      100.88      101.86     15.19 o 
   6  19   8        4.63        2.64     17.76 o 
  -7  20   8        0.01       22.84     17.18 o 
  -6  20   8        3.75       -8.28     12.86 o 
  -5  20   8       54.36       60.83     14.20 o 
  -4  20   8        2.60        6.30     11.31 o 
  -3  20   8        6.38       -0.43     10.12 o 
  -2  20   8        2.95       -3.21      8.72 o 
  -1  20   8      163.08      182.89     12.45 o 
   0  20   8      287.62      303.63     15.71 o 
   1  20   8      159.83      147.17     11.72 o 
   2  20   8      224.91      247.52     13.48 o 
   3  20   8       55.18       50.00      7.40 o 
   4  20   8        2.09       13.43     10.97 o 
   5  20   8        0.61        2.91     11.94 o 
   6  20   8        5.46      -18.71     18.71 o 
  -6  21   8       35.28       25.83     15.00 o 
  -5  21   8        8.06       11.41     13.77 o 
  -4  21   8       87.19       88.44     16.60 o 
  -3  21   8      139.25      130.73     20.21 o 
  -2  21   8      170.63      141.93     14.19 o 
  -1  21   8        7.11       15.92     10.01 o 
   0  21   8        8.40        6.14      7.85 o 
   1  21   8       69.77       65.37     10.57 o 
   2  21   8        9.06        9.14      7.46 o 
   3  21   8      174.94      137.73     10.60 o 
   4  21   8        1.16      -10.49     10.49 o 
   5  21   8       17.74       -4.11     18.31 o 
  -6  22   8        0.65      -15.52     15.52 o 
  -5  22   8        0.07      -16.82     16.82 o 
  -4  22   8        9.12        5.69     16.11 o 
  -3  22   8       29.81       36.18     12.58 o 
  -2  22   8        9.87        7.75     10.03 o 
  -1  22   8       71.71      116.27     14.41 o 
   0  22   8      252.42      290.09     18.37 o 
   1  22   8       29.21        8.45      7.88 o 
   2  22   8      384.14      383.29     17.85 o 
   3  22   8       99.08       71.07     11.20 o 
   4  22   8      106.54       99.63     16.35 o 
   5  22   8       15.24      -12.60     18.39 o 
  -5  23   8       22.50       29.72     17.39 o 
  -4  23   8       68.94       59.07     18.25 o 
  -3  23   8      107.60      105.85     19.18 o 
  -2  23   8      128.09      123.97     16.85 o 
  -1  23   8       82.68       80.39     13.84 o 
   0  23   8       20.74       22.28     11.22 o 
   1  23   8      245.62      287.25     17.06 o 
   2  23   8       20.75       28.55      9.63 o 
   3  23   8        0.06       -2.68      8.15 o 
   4  23   8       51.54       61.97     21.38 o 
  -5  24   8       22.07       50.61     31.68 o 
  -4  24   8        3.79       -2.88     16.68 o 
  -3  24   8        2.83        5.50     15.59 o 
  -2  24   8      124.44      140.02     19.76 o 
  -1  24   8       72.96       50.39     15.06 o 
   0  24   8       56.23       80.57     15.74 o 
   1  24   8       58.89       72.12     13.69 o 
   2  24   8       34.67       37.92     10.94 o 
   3  24   8       91.66      101.45     11.82 o 
   4  24   8       35.32       39.57     24.12 o 
  -4  25   8      136.25      100.22     24.61 o 
  -3  25   8        0.26      -13.90     17.71 o 
  -2  25   8       44.29       58.24     17.12 o 
  -1  25   8        2.34       -4.18     14.13 o 
   0  25   8      133.65      148.54     19.68 o 
   1  25   8        0.12        8.92     12.55 o 
   2  25   8       15.39        5.48     11.87 o 
   3  25   8        8.70       12.31     11.43 o 
  -3  26   8       16.34       27.17     22.31 o 
  -2  26   8       28.58       14.95     18.66 o 
  -1  26   8      137.43      164.17     24.07 o 
   0  26   8        1.42      -13.78     13.78 o 
   1  26   8       82.65      102.97     18.01 o 
   2  26   8       11.04       18.53     12.95 o 
  -1  27   8        0.91        9.41     17.57 o 
   0  27   8        0.65        0.62     21.36 o 
  -9   0   9      326.11      451.65     35.20 o 
  -7   0   9       80.78       57.31     13.81 o 
  -5   0   9       34.70       17.65      6.65 o 
  -3   0   9      270.14      235.53      9.51 o 
  -1   0   9       17.37        5.36      3.78 o 
   1   0   9     1699.00     1675.18     30.06 o 
   3   0   9        6.17        4.51      4.86 o 
   5   0   9     1219.46     1329.42     29.20 o 
   7   0   9        6.57        4.12     12.25 o 
 -10   1   9        2.26       10.41     13.19 o 
  -9   1   9        7.20       10.58     11.42 o 
  -8   1   9        5.30        0.55      9.18 o 
  -7   1   9       37.28       48.55      9.29 o 
  -6   1   9       80.13       77.48      7.53 o 
  -5   1   9        0.08       -4.07      4.07 o 
  -4   1   9     1054.86     1013.05     15.12 o 
  -3   1   9      142.35      137.57      5.74 o 
  -2   1   9     1070.02      975.22     18.06 o 
  -1   1   9      585.55      600.91      9.89 o 
   0   1   9     2318.71     2268.26     24.67 o 
   1   1   9      246.91      216.10      5.31 o 
   2   1   9       24.24       13.23      3.86 o 
   3   1   9      455.19      482.57     12.18 o 
   4   1   9      623.66      658.09     19.39 o 
   5   1   9       46.14       29.45      4.39 o 
   6   1   9      302.52      291.79     12.91 o 
   7   1   9       28.70       26.82      9.97 o 
   8   1   9       19.13       29.61     11.57 o 
 -10   2   9       17.89       15.40     13.21 o 
  -9   2   9       85.63       60.21     13.05 o 
  -8   2   9       21.93        5.61      8.98 o 
  -7   2   9      197.35      250.62     14.86 o 
  -6   2   9      494.88      519.44     14.71 o 
  -5   2   9       16.61        6.79      4.36 o 
  -4   2   9      923.09      975.39     14.81 o 
  -3   2   9        4.99        7.56      3.38 o 
  -2   2   9      451.53      480.07     10.28 o 
  -1   2   9     7464.48     7631.81     65.33 o 
   0   2   9      511.71      551.59     10.02 o 
   1   2   9     1360.26     1369.40     16.45 o 
   2   2   9      189.30      225.40      8.96 o 
   3   2   9     1163.54     1121.78     19.02 o 
   4   2   9      143.90      160.64      7.99 o 
   5   2   9      335.63      350.18     12.86 o 
   6   2   9       37.89       34.39      6.89 o 
   7   2   9      277.99      245.62     15.90 o 
   8   2   9        1.51       -1.48     10.31 o 
 -10   3   9       20.47       11.78     12.35 o 
  -9   3   9       35.65       29.59     12.11 o 
  -8   3   9        0.48       -7.43      8.58 o 
  -7   3   9        9.71       15.76      8.74 o 
  -6   3   9      600.99      643.69     15.53 o 
  -5   3   9      364.89      339.46     10.20 o 
  -4   3   9     2772.20     2752.18     30.66 o 
  -3   3   9       41.24       26.29      3.73 o 
  -2   3   9      813.27      650.07     11.62 o 
  -1   3   9      563.56      501.87      8.68 o 
   0   3   9        8.21        5.31      2.74 o 
   1   3   9       12.65       17.10      2.85 o 
   2   3   9      218.86      241.18      7.04 o 
   3   3   9      277.08      290.82     10.00 o 
   4   3   9      140.33      150.01      6.77 o 
   5   3   9        4.95       -0.02      4.45 o 
   6   3   9      334.92      309.86     18.66 o 
   7   3   9       52.21       43.66      9.91 o 
   8   3   9       79.24       83.34     13.58 o 
 -10   4   9      113.44      141.96     19.23 o 
  -9   4   9       85.67       85.68     14.21 o 
  -8   4   9       13.27       11.77      9.48 o 
  -7   4   9      101.24       84.51     11.09 o 
  -6   4   9      120.25      139.72      8.52 o 
  -5   4   9      116.50      111.52      7.18 o 
  -4   4   9     1146.94     1242.50     17.98 o 
  -3   4   9       74.83       75.00      4.78 o 
  -2   4   9      581.81      704.99     13.10 o 
  -1   4   9       49.48       44.04      3.38 o 
   0   4   9       34.39       24.81      3.26 o 
   1   4   9     5835.01     5473.57     48.03 o 
   2   4   9     3344.69     3399.72     35.92 o 
   3   4   9      246.65      233.59      7.11 o 
   4   4   9     1409.00     1425.86     17.83 o 
   5   4   9      361.22      423.36     14.08 o 
   6   4   9       14.53        8.32      6.70 o 
   7   4   9       84.81       58.10     13.29 o 
   8   4   9       16.12       17.01     10.83 o 
 -10   5   9        1.10       12.49     20.64 o 
  -9   5   9        5.33       10.79     10.55 o 
  -8   5   9       41.78       43.55     10.67 o 
  -7   5   9       19.34       19.25      8.93 o 
  -6   5   9        1.70       -3.43      5.07 o 
  -5   5   9      697.49      710.18     17.42 o 
  -4   5   9      347.29      381.54      9.92 o 
  -3   5   9      150.57      143.04      6.70 o 
  -2   5   9     1547.83     1797.94     22.24 o 
  -1   5   9     1274.93     1221.76     16.42 o 
   0   5   9       39.43       81.53      4.35 o 
   1   5   9      532.57      524.34      8.87 o 
   2   5   9       31.70       35.61      3.59 o 
   3   5   9      179.56      194.76      6.00 o 
   4   5   9        5.58        4.07      4.00 o 
   5   5   9       62.55       66.74      7.61 o 
   6   5   9      319.71      298.09     23.47 o 
   7   5   9      550.99      563.11     26.68 o 
   8   5   9       86.52       83.78     13.69 o 
 -10   6   9      134.15      194.60     54.25 o 
  -9   6   9        4.91       -9.96      9.96 o 
  -8   6   9      436.65      436.19     21.80 o 
  -7   6   9      409.93      463.67     20.96 o 
  -6   6   9      640.23      700.50     18.02 o 
  -5   6   9       67.02       66.28      6.70 o 
  -4   6   9       70.92       70.55      4.93 o 
  -3   6   9       30.53       31.18      3.98 o 
  -2   6   9        5.53        5.14      2.97 o 
  -1   6   9       31.34       27.46      3.37 o 
   0   6   9     1378.73     1449.41     18.65 o 
   1   6   9        2.98        0.19      2.67 o 
   2   6   9     1153.53     1168.62     16.39 o 
   3   6   9      142.78      143.23      8.76 o 
   4   6   9      149.66      148.80      9.38 o 
   5   6   9      725.39      748.59     30.23 o 
   6   6   9        1.31        6.90      7.58 o 
   7   6   9       66.68       84.63     12.10 o 
   8   6   9       72.20       76.89     27.26 o 
  -9   7   9        7.92       12.57     11.90 o 
  -8   7   9      324.76      326.08     19.55 o 
  -7   7   9      728.94      758.31     25.87 o 
  -6   7   9        0.22        3.65      5.82 o 
  -5   7   9       21.27       13.97      5.17 o 
  -4   7   9     1085.88     1114.71     16.17 o 
  -3   7   9     1704.04     1680.31     20.15 o 
  -2   7   9      657.76      786.97     14.10 o 
  -1   7   9     1851.09     1971.47     22.80 o 
   0   7   9      723.74      766.92     10.59 o 
   1   7   9      236.18      235.54      9.31 o 
   2   7   9       88.40       73.07      5.38 o 
   3   7   9        1.34        2.84      4.37 o 
   4   7   9      302.53      310.62     12.90 o 
   5   7   9       41.45       45.63      7.82 o 
   6   7   9        0.49       -3.74      7.90 o 
   7   7   9      317.58      417.27     21.93 o 
   8   7   9        6.44       16.79     20.39 o 
  -9   8   9        3.49       16.88     12.73 o 
  -8   8   9      577.61      592.37     30.23 o 
  -7   8   9       32.61       40.23     10.17 o 
  -6   8   9        3.37       -4.12      5.81 o 
  -5   8   9      654.94      656.86     15.33 o 
  -4   8   9      506.22      534.15     11.53 o 
  -3   8   9       49.72       38.94      4.46 o 
  -2   8   9      155.36      130.64      7.87 o 
  -1   8   9       11.45       11.16      3.24 o 
   0   8   9      151.67      118.47      5.67 o 
   1   8   9     1660.97     1622.34     27.54 o 
   2   8   9     1874.36     1965.58     27.42 o 
   3   8   9       63.04       71.85      6.69 o 
   4   8   9       20.00       20.70      6.22 o 
   5   8   9      741.01      737.88     21.88 o 
   6   8   9       48.67       55.33      9.92 o 
   7   8   9        6.12       -0.66      9.38 o 
   8   8   9       12.81       36.51     21.43 o 
  -9   9   9       10.09        9.26     12.61 o 
  -8   9   9       97.47       81.56     13.86 o 
  -7   9   9      197.21      193.06     20.66 o 
  -6   9   9        0.16       -1.68      6.13 o 
  -5   9   9      460.63      459.67     18.05 o 
  -4   9   9      135.13      143.98      6.94 o 
  -3   9   9      685.03      710.34     13.61 o 
  -2   9   9       96.17      101.04      7.09 o 
  -1   9   9      874.80      887.81     14.47 o 
   0   9   9      158.75      153.53      6.20 o 
   1   9   9      130.21       93.79      6.70 o 
   2   9   9      510.40      524.78     13.60 o 
   3   9   9     3517.21     3459.70     46.77 o 
   4   9   9      388.10      355.18     22.91 o 
   5   9   9      477.10      438.19     17.98 o 
   6   9   9        0.04       -3.59      8.33 o 
   7   9   9       90.47       94.82     13.99 o 
   8   9   9       13.88       -5.46     26.99 o 
  -9  10   9        1.78       17.97     13.78 o 
  -8  10   9      143.97      132.92     15.96 o 
  -7  10   9       92.41       94.55     12.61 o 
  -6  10   9      258.29      260.27     13.10 o 
  -5  10   9       21.56       23.10      6.17 o 
  -4  10   9      142.56      154.84      7.69 o 
  -3  10   9        0.58       -1.41      3.72 o 
  -2  10   9      604.67      568.38     12.00 o 
  -1  10   9      266.54      270.83      8.64 o 
   0  10   9      528.37      530.80     15.60 o 
   1  10   9      367.27      360.21     11.71 o 
   2  10   9      907.18      944.38     20.61 o 
   3  10   9      304.03      364.18     13.86 o 
   4  10   9     3515.93     3544.47     54.52 o 
   5  10   9        3.05        2.41      7.38 o 
   6  10   9       52.47       57.76     11.01 o 
   7  10   9       77.67       75.65     20.49 o 
   8  10   9        2.58       15.62     19.18 o 
  -9  11   9        7.22       10.60     13.03 o 
  -8  11   9        2.88       -0.01     10.60 o 
  -7  11   9       75.18       45.06     11.93 o 
  -6  11   9      839.40      869.87     23.11 o 
  -5  11   9      774.82      806.92     20.89 o 
  -4  11   9      174.15      190.99     11.40 o 
  -3  11   9     2178.66     2147.89     38.01 o 
  -2  11   9      319.31      363.93     10.44 o 
  -1  11   9     2070.44     2121.03     25.82 o 
   0  11   9      120.83       96.28      6.14 o 
   1  11   9        3.18        5.68      3.55 o 
   2  11   9      148.64      155.04      9.66 o 
   3  11   9      244.59      204.61     13.50 o 
   4  11   9        8.67        9.12      6.69 o 
   5  11   9      119.72      125.62     15.12 o 
   6  11   9        5.57       10.97      9.24 o 
   7  11   9       83.19       77.82     14.13 o 
   8  11   9       48.61       40.90     23.77 o 
  -9  12   9       19.48       11.25     17.79 o 
  -8  12   9       43.03       61.35     15.04 o 
  -7  12   9      115.14       82.06     20.42 o 
  -6  12   9      343.38      352.44     15.53 o 
  -5  12   9      437.08      422.44     16.11 o 
  -4  12   9      492.18      468.20     15.90 o 
  -3  12   9      618.94      640.88     15.88 o 
  -2  12   9        3.66        3.58      4.10 o 
  -1  12   9     1047.47      996.96     16.68 o 
   0  12   9      497.87      487.26     12.36 o 
   1  12   9       21.38       27.14      4.02 o 
   2  12   9      543.51      585.36     17.22 o 
   3  12   9      147.83      133.33     10.24 o 
   4  12   9       87.47      107.11     13.77 o 
   5  12   9      366.42      328.67     21.36 o 
   6  12   9        0.67        0.65      9.61 o 
   7  12   9        0.27        0.39     15.85 o 
  -9  13   9        0.01       19.00     31.15 o 
  -8  13   9        0.41       -3.16     13.03 o 
  -7  13   9        7.00       -0.14     10.84 o 
  -6  13   9      552.83      563.24     22.88 o 
  -5  13   9      843.97      916.86     22.66 o 
  -4  13   9       45.61       53.65      7.99 o 
  -3  13   9       20.84        8.36      5.01 o 
  -2  13   9      291.67      287.12     10.45 o 
  -1  13   9      394.80      423.41     12.47 o 
   0  13   9        3.71        4.23      4.31 o 
   1  13   9      953.25      939.63     16.11 o 
   2  13   9      614.24      598.16     17.94 o 
   3  13   9       11.00       11.38      7.03 o 
   4  13   9      789.10      831.09     24.51 o 
   5  13   9      249.53      234.20     17.07 o 
   6  13   9      115.40      117.06     15.65 o 
   7  13   9       79.01       66.45     21.25 o 
  -8  14   9        0.54        1.87     13.66 o 
  -7  14   9        0.26       -0.73     10.81 o 
  -6  14   9      140.45      118.98     14.16 o 
  -5  14   9       53.68       45.66      9.89 o 
  -4  14   9      126.48      129.96     10.74 o 
  -3  14   9      252.52      226.31     10.35 o 
  -2  14   9       22.30       19.22      5.36 o 
  -1  14   9      476.21      442.35     13.12 o 
   0  14   9      110.97      111.98      7.64 o 
   1  14   9       26.59       19.30      4.87 o 
   2  14   9     1038.90     1091.41     24.08 o 
   3  14   9     1613.35     1619.31     33.50 o 
   4  14   9      104.39       89.44     10.96 o 
   5  14   9       59.81       66.11     11.87 o 
   6  14   9        2.15       -0.64     10.61 o 
   7  14   9      144.65      167.75     26.21 o 
  -8  15   9        2.80       -3.61     13.57 o 
  -7  15   9        0.70        4.00     11.91 o 
  -6  15   9      269.79      271.97     19.50 o 
  -5  15   9      754.78      759.92     24.14 o 
  -4  15   9      944.56     1013.62     26.50 o 
  -3  15   9      623.42      644.68     18.61 o 
  -2  15   9      355.42      425.80     14.06 o 
  -1  15   9       10.09        7.17      5.20 o 
   0  15   9       79.03       78.76      6.83 o 
   1  15   9       81.57       91.69      7.22 o 
   2  15   9      169.68      201.54     12.02 o 
   3  15   9      470.78      485.28     24.43 o 
   4  15   9        0.33       -2.21      7.72 o 
   5  15   9      191.66      224.77     18.04 o 
   6  15   9      189.72      174.06     17.27 o 
   7  15   9       55.18       28.63     26.75 o 
  -8  16   9       71.17       46.00     18.09 o 
  -7  16   9        0.83       -8.72     12.36 o 
  -6  16   9        2.80        8.24     10.51 o 
  -5  16   9        8.89        7.83      8.87 o 
  -4  16   9       68.74       89.90     11.95 o 
  -3  16   9       37.80       45.14      8.90 o 
  -2  16   9      403.93      416.95     17.20 o 
  -1  16   9      476.65      505.49     15.55 o 
   0  16   9       83.07       89.89      7.22 o 
   1  16   9      216.39      244.00     10.83 o 
   2  16   9      553.41      607.67     16.72 o 
   3  16   9       94.14       83.70     14.92 o 
   4  16   9       83.75       47.11     10.20 o 
   5  16   9      116.10       92.17     13.06 o 
   6  16   9        9.30        6.14     17.62 o 
   7  16   9      247.90      294.95     94.86 o 
  -8  17   9        9.27       -7.59     28.25 o 
  -7  17   9        0.28        1.47     13.79 o 
  -6  17   9      490.82      563.85     27.11 o 
  -5  17   9      113.18       81.65     12.05 o 
  -4  17   9      321.14      351.97     20.49 o 
  -3  17   9        7.66       17.65      8.21 o 
  -2  17   9     1288.11     1291.01     23.98 o 
  -1  17   9        3.39        7.15      5.73 o 
   0  17   9      110.53      114.22      8.49 o 
   1  17   9        0.83       11.97      5.77 o 
   2  17   9      232.68      214.37     10.32 o 
   3  17   9      269.03      237.58     15.39 o 
   4  17   9      245.85      274.81     19.74 o 
   5  17   9        3.74        0.39      9.80 o 
   6  17   9      106.28       82.89     22.56 o 
  -7  18   9        5.89       29.37     17.03 o 
  -6  18   9       33.17       33.28     12.80 o 
  -5  18   9      176.93      205.42     15.65 o 
  -4  18   9       69.37       83.24     13.95 o 
  -3  18   9       14.26       24.02     12.59 o 
  -2  18   9      129.36      171.78     15.01 o 
  -1  18   9        6.17        9.38      6.34 o 
   0  18   9       72.46       73.12      8.17 o 
   1  18   9      803.41      824.29     20.05 o 
   2  18   9       29.74       37.87      6.69 o 
   3  18   9      431.85      472.38     24.84 o 
   4  18   9      244.06      241.67     17.89 o 
   5  18   9      202.48      237.71     24.96 o 
   6  18   9        7.70        1.76     21.63 o 
  -7  19   9        2.98       24.83     17.11 o 
  -6  19   9       36.79       27.41     13.69 o 
  -5  19   9       67.93       48.12     11.79 o 
  -4  19   9      481.28      438.98     26.19 o 
  -3  19   9      212.73      190.40     18.21 o 
  -2  19   9      235.04      228.19     18.90 o 
  -1  19   9        4.28        2.41      6.19 o 
   0  19   9       95.86       84.62      8.99 o 
   1  19   9       71.50       56.28      7.81 o 
   2  19   9        5.41       10.34      6.18 o 
   3  19   9      344.90      369.96     20.48 o 
   4  19   9       71.66       60.51     12.78 o 
   5  19   9       16.24        8.31     13.09 o 
   6  19   9       50.84       31.94     28.96 o 
  -7  20   9       92.19      110.67     42.93 o 
  -6  20   9        5.85        7.18     14.18 o 
  -5  20   9        4.61       -8.10     12.83 o 
  -4  20   9       54.84       46.77     14.50 o 
  -3  20   9       10.41       21.43     12.04 o 
  -2  20   9      265.37      285.58     30.12 o 
  -1  20   9      166.72      159.61     11.41 o 
   0  20   9       50.70       44.30      8.19 o 
   1  20   9       21.06       13.54      7.46 o 
   2  20   9       41.00       59.15      8.49 o 
   3  20   9       47.06       55.44     12.80 o 
   4  20   9        9.80       19.01     12.12 o 
   5  20   9      103.19      107.43     23.85 o 
  -6  21   9        2.16      -14.94     14.94 o 
  -5  21   9        8.22        4.86     14.45 o 
  -4  21   9       49.29       33.47     16.08 o 
  -3  21   9      186.72      165.88     22.86 o 
  -2  21   9       12.17       30.34     11.15 o 
  -1  21   9        2.41       -2.72      9.40 o 
   0  21   9       30.09       19.78      7.92 o 
   1  21   9        8.73       14.61      7.64 o 
   2  21   9        0.86        7.49      7.18 o 
   3  21   9        3.91        8.25     10.93 o 
   4  21   9       15.16       19.43     12.68 o 
   5  21   9        7.18        5.70     18.73 o 
  -6  22   9        7.93       36.95     44.98 o 
  -5  22   9       32.46        7.85     14.83 o 
  -4  22   9        2.18       10.63     15.01 o 
  -3  22   9       22.27       18.58     14.59 o 
  -2  22   9        1.30       10.09     11.26 o 
  -1  22   9      150.00      148.83     15.89 o 
   0  22   9        7.51       -1.04      8.11 o 
   1  22   9      174.53      186.79     12.92 o 
   2  22   9       65.54       63.87     10.14 o 
   3  22   9       69.06       51.35     13.78 o 
   4  22   9      139.38      171.49     27.32 o 
  -5  23   9        0.29       -5.45     20.67 o 
  -4  23   9        1.60       12.00     15.86 o 
  -3  23   9       40.98       36.98     15.85 o 
  -2  23   9       49.62       36.92     15.08 o 
  -1  23   9       23.52       -4.92     10.80 o 
   0  23   9       85.89       66.42     12.52 o 
   1  23   9       40.58       43.67     10.36 o 
   2  23   9       26.27       20.24      9.39 o 
   3  23   9      120.84      102.81     19.93 o 
   4  23   9        7.95      -11.33     18.37 o 
  -4  24   9        6.14       15.05     17.04 o 
  -3  24   9        8.25       11.90     15.39 o 
  -2  24   9        2.69        6.48     15.04 o 
  -1  24   9       21.64       -4.09     14.62 o 
   0  24   9      262.66      255.71     22.16 o 
   1  24   9       83.09       99.73     13.82 o 
   2  24   9      111.45       96.53     12.02 o 
   3  24   9       46.87       38.75     18.90 o 
  -4  25   9       16.28        6.86     46.66 o 
  -3  25   9      129.91      135.23     24.59 o 
  -2  25   9       20.79       21.82     17.36 o 
  -1  25   9       66.78       83.58     18.82 o 
   0  25   9        9.76       20.23     14.61 o 
   1  25   9        3.94        7.80     12.31 o 
   2  25   9       14.94       21.77     11.30 o 
  -2  26   9       62.49       61.87     20.63 o 
  -1  26   9       25.58       -0.20     17.25 o 
   0  26   9       34.59       49.48     16.44 o 
   1  26   9        0.11        6.79     14.25 o 
 -10   0  10      255.83      308.53     44.62 o 
  -8   0  10      370.57      452.17     33.74 o 
  -6   0  10       34.18       26.83      9.29 o 
  -4   0  10      171.91      187.22     10.60 o 
  -2   0  10     3905.67     3878.32     58.55 o 
   0   0  10     7154.02     7587.44    111.46 o 
   2   0  10      555.44      595.89     18.41 o 
   4   0  10     1793.15     1782.42     34.86 o 
   6   0  10        0.71       -3.20      8.71 o 
   8   0  10        9.69        9.50     16.14 o 
 -10   1  10        3.90       10.65     13.56 o 
  -9   1  10        0.71       -2.32     11.49 o 
  -8   1  10        0.43        0.61      9.19 o 
  -7   1  10      126.07      113.82     15.53 o 
  -6   1  10        2.24        3.72      5.40 o 
  -5   1  10      890.57      889.50     16.20 o 
  -4   1  10      107.08      108.89      6.83 o 
  -3   1  10     3343.73     3200.86     32.50 o 
  -2   1  10      267.00      291.66      8.82 o 
  -1   1  10     3517.53     3452.78     31.42 o 
   0   1  10      117.75      117.36      5.31 o 
   1   1  10       43.04       19.33      3.01 o 
   2   1  10       92.92       76.31      6.11 o 
   3   1  10       12.92        9.03      4.07 o 
   4   1  10       93.42       77.79     10.11 o 
   5   1  10      256.42      304.50     14.77 o 
   6   1  10      127.90       98.47      8.92 o 
   7   1  10      107.09       96.97     12.01 o 
   8   1  10        0.29        0.30     10.57 o 
 -10   2  10      119.65      111.82     21.08 o 
  -9   2  10       29.26       28.64     12.84 o 
  -8   2  10       49.39       43.08     15.06 o 
  -7   2  10       66.43       76.56     10.46 o 
  -6   2  10       11.98       10.98      5.66 o 
  -5   2  10       37.22       33.58      5.35 o 
  -4   2  10       94.78      110.55      6.38 o 
  -3   2  10      109.73       99.08      5.96 o 
  -2   2  10     3683.41     3695.76     39.89 o 
  -1   2  10      100.37      108.30      4.33 o 
   0   2  10     4269.22     4252.49     42.90 o 
   1   2  10       21.76       20.72      3.04 o 
   2   2  10     2193.07     2172.91     30.29 o 
   3   2  10      230.93      231.98      9.55 o 
   4   2  10      122.83      128.49      7.56 o 
   5   2  10       39.85       40.28      5.69 o 
   6   2  10      783.27      779.62     24.09 o 
   7   2  10        3.89        6.16      8.76 o 
   8   2  10       53.63       53.01     24.72 o 
 -10   3  10       33.65       15.80     18.21 o 
  -9   3  10       80.48       65.18     13.93 o 
  -8   3  10        5.03        2.83      9.32 o 
  -7   3  10       52.31       48.03     10.15 o 
  -6   3  10       31.63       24.04      5.84 o 
  -5   3  10      744.58      742.65     15.26 o 
  -4   3  10     1756.31     1752.85     22.78 o 
  -3   3  10     1287.97     1160.06     18.17 o 
  -2   3  10     2882.85     2986.54     31.42 o 
  -1   3  10     3848.69     3938.09     35.47 o 
   0   3  10      718.81      732.56     12.35 o 
   1   3  10       30.23       17.74      3.07 o 
   2   3  10      248.02      235.27      6.25 o 
   3   3  10       98.74       74.88      6.88 o 
   4   3  10        2.64        0.07      4.46 o 
   5   3  10      749.54      778.84     17.83 o 
   6   3  10       39.89       27.22      7.60 o 
   7   3  10       33.17       35.48      9.95 o 
   8   3  10       95.48       65.71     23.98 o 
 -10   4  10      202.89      208.78     37.52 o 
  -9   4  10      115.18       74.52     16.43 o 
  -8   4  10       53.06       48.99     11.27 o 
  -7   4  10      232.87      204.15     15.40 o 
  -6   4  10      251.38      263.53     11.69 o 
  -5   4  10      140.27      140.81      8.82 o 
  -4   4  10       93.37       90.04      7.29 o 
  -3   4  10     1285.75     1269.23     18.63 o 
  -2   4  10      356.03      373.55      9.64 o 
  -1   4  10      920.60     1001.10     14.16 o 
   0   4  10     8519.56     8619.26     79.33 o 
   1   4  10       22.18       17.62      3.22 o 
   2   4  10      211.92      250.83      7.52 o 
   3   4  10      485.57      536.87      9.72 o 
   4   4  10      346.74      382.41     10.79 o 
   5   4  10      888.45      890.45     28.09 o 
   6   4  10      124.96      123.87     13.62 o 
   7   4  10        0.37        4.92      8.78 o 
   8   4  10       11.15      -16.04     20.05 o 
  -9   5  10        1.44      -10.08     10.08 o 
  -8   5  10        0.67       -9.05      9.05 o 
  -7   5  10      436.83      500.09     23.11 o 
  -6   5  10        5.31        8.98      5.89 o 
  -5   5  10      440.12      426.25     13.20 o 
  -4   5  10      558.16      614.51     13.06 o 
  -3   5  10      105.50       95.98      6.20 o 
  -2   5  10     1913.92     1871.18     23.35 o 
  -1   5  10       58.51       41.47      3.72 o 
   0   5  10     1157.44     1101.50     16.71 o 
   1   5  10     1437.50     1496.40     18.44 o 
   2   5  10      892.60      925.28     14.55 o 
   3   5  10        1.37        3.26      3.54 o 
   4   5  10      262.81      251.44      9.52 o 
   5   5  10       57.98       90.69     10.17 o 
   6   5  10      269.12      278.53     14.97 o 
   7   5  10        2.33        8.29      9.46 o 
   8   5  10        3.11       -4.12     18.21 o 
  -9   6  10        5.97        2.18     10.77 o 
  -8   6  10       13.86        9.01     10.10 o 
  -7   6  10      519.44      538.74     26.48 o 
  -6   6  10      188.63      177.49     10.63 o 
  -5   6  10      132.14      123.17      8.31 o 
  -4   6  10        6.30       10.12      4.13 o 
  -3   6  10      171.89      169.84      7.55 o 
  -2   6  10       27.27       27.02      3.91 o 
  -1   6  10      481.93      507.27     10.44 o 
   0   6  10      116.36      100.44      7.09 o 
   1   6  10      609.72      634.72     13.41 o 
   2   6  10      856.00      847.43     16.10 o 
   3   6  10     2583.24     2601.02     35.30 o 
   4   6  10       51.38       45.40      6.10 o 
   5   6  10     1152.93     1130.23     26.12 o 
   6   6  10       39.41       32.06      8.50 o 
   7   6  10       23.97       29.51     11.28 o 
   8   6  10       26.22       11.52     19.17 o 
  -9   7  10        4.74       23.38     12.99 o 
  -8   7  10        1.20       -4.99      9.80 o 
  -7   7  10        0.27       21.00      9.43 o 
  -6   7  10      162.87      193.73     11.04 o 
  -5   7  10      608.75      590.18     15.53 o 
  -4   7  10     1261.64     1243.99     18.19 o 
  -3   7  10     1334.37     1343.94     19.68 o 
  -2   7  10      419.17      432.75     10.30 o 
  -1   7  10      528.73      589.26     11.50 o 
   0   7  10      862.92      868.92     16.35 o 
   1   7  10      310.48      362.67     10.40 o 
   2   7  10      715.22      757.89     16.01 o 
   3   7  10      254.71      268.18     12.40 o 
   4   7  10      347.87      344.84     13.64 o 
   5   7  10       66.06       54.84      8.27 o 
   6   7  10      225.65      243.11     18.27 o 
   7   7  10       39.95       47.85     11.75 o 
   8   7  10      204.54      210.85     28.12 o 
  -9   8  10       32.46       31.28     13.64 o 
  -8   8  10       70.94       57.91     12.27 o 
  -7   8  10      447.96      487.36     22.38 o 
  -6   8  10       50.88       65.55      8.47 o 
  -5   8  10     1636.48     1627.78     26.98 o 
  -4   8  10      186.18      203.18      8.58 o 
  -3   8  10       46.10       47.04      5.39 o 
  -2   8  10      100.92       94.29      5.77 o 
  -1   8  10      375.70      374.56     10.71 o 
   0   8  10     2393.15     2517.29     36.20 o 
   1   8  10     2071.52     2083.26     31.11 o 
   2   8  10       38.39       22.37      4.70 o 
   3   8  10      260.29      244.13     16.38 o 
   4   8  10      589.91      562.52     22.67 o 
   5   8  10      751.01      669.02     24.98 o 
   6   8  10        0.16        1.46      8.40 o 
   7   8  10        6.57        6.39      9.97 o 
   8   8  10       14.12        3.88     20.12 o 
  -9   9  10        2.49      -11.78     11.78 o 
  -8   9  10       43.27       36.90     12.57 o 
  -7   9  10        1.17       10.83      9.75 o 
  -6   9  10      481.56      572.68     18.16 o 
  -5   9  10       27.86       19.09      6.44 o 
  -4   9  10      204.39      226.63      9.46 o 
  -3   9  10      208.47      205.64      8.99 o 
  -2   9  10      566.31      578.09     17.48 o 
  -1   9  10        3.94       -1.38      3.54 o 
   0   9  10      276.73      269.81      6.96 o 
   1   9  10      575.65      539.48     14.38 o 
   2   9  10      225.52      192.56      9.09 o 
   3   9  10      524.41      529.83     17.27 o 
   4   9  10       25.06       21.30      7.27 o 
   5   9  10        9.91       18.49      7.62 o 
   6   9  10      528.04      547.32     23.80 o 
   7   9  10       15.30       14.63     10.83 o 
   8   9  10       98.44       70.52     28.45 o 
  -9  10  10       70.24       83.75     16.26 o 
  -8  10  10        6.40       -1.73     11.18 o 
  -7  10  10      935.54      980.96     30.80 o 
  -6  10  10     1208.61     1226.69     26.83 o 
  -5  10  10       46.73       39.93      7.59 o 
  -4  10  10     2056.28     2036.75     28.72 o 
  -3  10  10       21.35       25.42      5.02 o 
  -2  10  10      339.24      389.10     11.19 o 
  -1  10  10      833.35      808.53     14.70 o 
   0  10  10      380.04      407.06     13.64 o 
   1  10  10      452.65      455.68     16.78 o 
   2  10  10      716.11      663.25     16.46 o 
   3  10  10     5537.63     5558.91     75.88 o 
   4  10  10      120.90      117.87     11.00 o 
   5  10  10      190.21      155.39     12.93 o 
   6  10  10      134.97      141.78     14.28 o 
   7  10  10        2.63        8.25     11.15 o 
  -9  11  10       19.10       21.85     17.25 o 
  -8  11  10       83.68       77.86     16.19 o 
  -7  11  10      103.71       59.11     17.40 o 
  -6  11  10       41.55       55.88      9.47 o 
  -5  11  10       32.61       24.23      7.80 o 
  -4  11  10     1416.70     1410.62     26.25 o 
  -3  11  10       23.45       24.53      5.12 o 
  -2  11  10      193.54      219.70     11.86 o 
  -1  11  10      158.63      167.76      8.51 o 
   0  11  10      945.06      876.91     15.37 o 
   1  11  10      101.05       86.76      7.99 o 
   2  11  10      147.68      165.76     10.18 o 
   3  11  10       97.16       85.36     15.07 o 
   4  11  10        2.00        0.47      7.26 o 
   5  11  10       50.76       33.35      9.41 o 
   6  11  10      266.71      298.10     18.58 o 
   7  11  10      126.59      147.98     24.14 o 
  -9  12  10       46.80       46.42     29.72 o 
  -8  12  10        3.08       -9.99     13.06 o 
  -7  12  10       66.43       78.60     20.15 o 
  -6  12  10      571.44      587.64     22.23 o 
  -5  12  10      647.70      624.74     25.60 o 
  -4  12  10     1061.75     1148.73     29.07 o 
  -3  12  10        3.84       -1.02      4.57 o 
  -2  12  10      612.49      545.16     14.47 o 
  -1  12  10      229.58      211.69      9.28 o 
   0  12  10      225.29      212.30      8.59 o 
   1  12  10      674.06      695.43     20.91 o 
   2  12  10     2715.33     2702.29     40.78 o 
   3  12  10     1223.84     1260.72     28.20 o 
   4  12  10      136.27      118.65     12.25 o 
   5  12  10      236.00      222.99     15.47 o 
   6  12  10      152.69      138.42     15.25 o 
   7  12  10       54.68       48.71     19.53 o 
  -8  13  10        1.24      -16.73     16.73 o 
  -7  13  10       65.17       56.52     13.74 o 
  -6  13  10       58.38       36.41     10.33 o 
  -5  13  10      784.99      866.35     24.60 o 
  -4  13  10      127.55       95.83     10.49 o 
  -3  13  10       60.81       36.41      5.92 o 
  -2  13  10     2279.33     2284.85     30.80 o 
  -1  13  10       28.40       27.43      5.34 o 
   0  13  10      146.74      160.01     11.32 o 
   1  13  10        5.73       11.71      4.63 o 
   2  13  10       92.44       82.34      8.58 o 
   3  13  10      195.42      185.75     12.91 o 
   4  13  10      405.35      379.59     18.03 o 
   5  13  10        0.28       -3.73      9.38 o 
   6  13  10       52.44       32.92     11.69 o 
   7  13  10        2.30       -4.49     17.29 o 
  -8  14  10      152.06      187.95     21.80 o 
  -7  14  10       51.77       36.42     13.24 o 
  -6  14  10      109.13       82.97     12.07 o 
  -5  14  10        2.48       -1.69      8.24 o 
  -4  14  10      223.12      221.39     14.44 o 
  -3  14  10       98.32      106.56      8.22 o 
  -2  14  10       39.27       35.00      5.98 o 
  -1  14  10       59.40       52.40      6.37 o 
   0  14  10       99.40       96.35      7.16 o 
   1  14  10      211.98      191.78      7.99 o 
   2  14  10     1256.31     1274.59     26.45 o 
   3  14  10      764.99      761.80     26.66 o 
   4  14  10      283.18      296.67     16.57 o 
   5  14  10      352.79      338.82     20.62 o 
   6  14  10      149.19      139.09     16.28 o 
   7  14  10       34.91       42.10     24.77 o 
  -8  15  10        0.44       16.55     16.43 o 
  -7  15  10        6.61        2.75     12.79 o 
  -6  15  10       85.44       87.43     13.02 o 
  -5  15  10      365.59      350.05     20.09 o 
  -4  15  10      601.28      602.08     22.70 o 
  -3  15  10      210.90      224.20     11.97 o 
  -2  15  10      126.90      149.11      9.61 o 
  -1  15  10      641.69      675.65     17.80 o 
   0  15  10      915.37      899.07     21.52 o 
   1  15  10      283.09      246.02     10.06 o 
   2  15  10       70.57       70.66      9.22 o 
   3  15  10        0.56        3.91      7.30 o 
   4  15  10      140.19      122.14     12.44 o 
   5  15  10       72.29       81.06     13.12 o 
   6  15  10       24.90       20.83     16.84 o 
  -8  16  10       65.88       45.31     18.32 o 
  -7  16  10       23.94       40.03     13.91 o 
  -6  16  10       78.50       23.47     11.02 o 
  -5  16  10       15.80       -1.35     11.06 o 
  -4  16  10        1.80       -0.94      8.60 o 
  -3  16  10      140.60      143.63     11.97 o 
  -2  16  10      408.95      395.78     15.58 o 
  -1  16  10      236.68      209.38     10.87 o 
   0  16  10      237.42      228.48     10.89 o 
   1  16  10      216.55      237.78     14.28 o 
   2  16  10      204.61      198.97     13.27 o 
   3  16  10      251.51      250.52     16.03 o 
   4  16  10      220.37      260.28     17.66 o 
   5  16  10        6.64        9.46     10.10 o 
   6  16  10      258.38      282.52     35.49 o 
  -7  17  10        9.89        1.80     14.66 o 
  -6  17  10       13.87       19.26     11.29 o 
  -5  17  10       69.64       77.72     14.37 o 
  -4  17  10        4.68        4.48     10.07 o 
  -3  17  10      180.08      196.57     17.26 o 
  -2  17  10       19.02       14.90      6.60 o 
  -1  17  10        1.60        0.77      5.88 o 
   0  17  10       35.86       46.82      6.90 o 
   1  17  10        1.52        7.43      5.73 o 
   2  17  10       87.50       85.54     10.42 o 
   3  17  10       49.50       49.37     10.57 o 
   4  17  10       19.24       20.80      9.84 o 
   5  17  10      305.36      355.50     22.89 o 
   6  17  10       96.08       50.11     26.39 o 
  -7  18  10       27.49       33.92     18.04 o 
  -6  18  10       45.73       29.27     14.88 o 
  -5  18  10       62.98       65.20     13.40 o 
  -4  18  10       50.05       39.86     13.55 o 
  -3  18  10      220.51      243.04     19.91 o 
  -2  18  10      561.30      567.88     20.03 o 
  -1  18  10      418.33      412.52     16.44 o 
   0  18  10      644.47      667.04     18.50 o 
   1  18  10        0.13       -1.21      5.89 o 
   2  18  10      959.57      954.67     25.41 o 
   3  18  10      167.83      162.94     14.03 o 
   4  18  10      112.60      113.92     15.46 o 
   5  18  10       65.93       61.41     22.37 o 
   6  18  10      106.54       93.21     35.91 o 
  -7  19  10       36.87       36.47     19.85 o 
  -6  19  10       75.39       69.05     15.67 o 
  -5  19  10      468.34      450.07     31.41 o 
  -4  19  10       26.32       18.88     12.84 o 
  -3  19  10      452.68      478.35     25.99 o 
  -2  19  10        6.42       -0.27      8.58 o 
  -1  19  10       29.09       41.84      7.74 o 
   0  19  10       36.12       53.53      8.52 o 
   1  19  10       72.66       86.33      8.93 o 
   2  19  10      406.11      396.69     15.82 o 
   3  19  10        0.54       12.11     10.04 o 
   4  19  10        0.02        0.60     11.28 o 
   5  19  10       48.25       38.54     20.37 o 
  -6  20  10        0.37       -7.43     14.67 o 
  -5  20  10        9.96       16.95     16.60 o 
  -4  20  10        8.17       -1.46     13.47 o 
  -3  20  10       44.74       21.35     12.37 o 
  -2  20  10       98.82       97.61     12.61 o 
  -1  20  10       26.41       20.80      7.91 o 
   0  20  10       87.89      107.30     10.38 o 
   1  20  10        0.47        6.31      7.16 o 
   2  20  10      117.57      112.39     10.60 o 
   3  20  10        1.46        4.24     10.66 o 
   4  20  10      111.85      121.04     16.35 o 
   5  20  10       53.77       27.29     23.50 o 
  -6  21  10       24.96       22.84     18.98 o 
  -5  21  10        3.14      -15.88     15.88 o 
  -4  21  10       34.00       39.34     16.02 o 
  -3  21  10       47.40       32.05     14.84 o 
  -2  21  10        3.13        4.47     10.66 o 
  -1  21  10      100.34      150.81     14.69 o 
   0  21  10        0.34        7.04      7.73 o 
   1  21  10      119.31      122.78     10.56 o 
   2  21  10      283.41      288.64     16.48 o 
   3  21  10       48.30       -3.71     11.99 o 
   4  21  10       15.45       13.69     18.44 o 
  -5  22  10       43.12       46.64     18.88 o 
  -4  22  10        9.84       22.72     16.55 o 
  -3  22  10       25.68       47.09     15.86 o 
  -2  22  10       92.65       90.35     16.55 o 
  -1  22  10       18.72       28.05     11.79 o 
   0  22  10      199.03      242.25     15.15 o 
   1  22  10       80.19       89.20     10.99 o 
   2  22  10      230.85      203.58     17.21 o 
   3  22  10      265.26      273.31     23.85 o 
   4  22  10       13.91        9.00     19.92 o 
  -5  23  10       19.29       -1.90     21.15 o 
  -4  23  10       21.66       28.81     17.54 o 
  -3  23  10       28.69       28.15     16.03 o 
  -2  23  10        1.59      -11.90     13.21 o 
  -1  23  10       71.33       96.13     16.81 o 
   0  23  10       15.97       28.32     13.36 o 
   1  23  10       82.33       66.69     11.06 o 
   2  23  10        0.17       -3.81      9.90 o 
   3  23  10        0.75        7.78     18.97 o 
  -4  24  10       38.08       33.44     18.39 o 
  -3  24  10       17.33       57.79     18.22 o 
  -2  24  10       85.63       70.17     19.42 o 
  -1  24  10      189.74      202.43     23.95 o 
   0  24  10        0.36        5.42     13.16 o 
   1  24  10        0.72       -7.79     10.62 o 
   2  24  10       35.36       13.71     11.30 o 
   3  24  10       81.20      106.25     31.60 o 
  -3  25  10       56.92       52.20     20.79 o 
  -2  25  10      130.20      179.96     24.43 o 
  -1  25  10       18.31       23.19     17.19 o 
   0  25  10        0.27       10.05     14.50 o 
   1  25  10        8.78       25.77     13.73 o 
   2  25  10        6.90       16.20     24.65 o 
  -1  26  10       28.84       54.21     43.35 o 
   0  26  10        9.75       28.39     39.62 o 
  -9   0  11      178.30      197.98     26.74 o 
  -7   0  11       25.40       30.57     12.23 o 
  -5   0  11      212.37      198.33     11.98 o 
  -3   0  11     1669.97     1993.38     40.74 o 
  -1   0  11      861.12      840.10     16.32 o 
   1   0  11      220.66      255.44     11.96 o 
   3   0  11     1367.72     1432.46     29.19 o 
   5   0  11      161.61      172.55     17.06 o 
   7   0  11       84.74       74.55     15.83 o 
  -9   1  11        6.38       10.08     11.80 o 
  -8   1  11        0.11        1.46      9.54 o 
  -7   1  11       25.38       19.98      7.75 o 
  -6   1  11      428.75      435.75     14.37 o 
  -5   1  11      429.60      466.06     12.13 o 
  -4   1  11     1149.29     1162.27     18.58 o 
  -3   1  11      485.07      439.46     12.13 o 
  -2   1  11     3727.89     3590.50     39.53 o 
  -1   1  11      183.46      184.05      5.25 o 
   0   1  11     1043.10     1066.11     15.91 o 
   1   1  11      132.24      135.31      5.90 o 
   2   1  11       41.47       30.49      4.71 o 
   3   1  11        4.04        0.22      3.84 o 
   4   1  11      319.69      377.99     12.00 o 
   5   1  11      288.22      263.47     15.09 o 
   6   1  11      126.02      118.03     11.74 o 
   7   1  11        6.89        3.97      9.38 o 
   8   1  11        4.00        4.57     22.77 o 
  -9   2  11       81.36       86.55     15.05 o 
  -8   2  11        3.16       -5.66      9.71 o 
  -7   2  11      128.97      123.37     10.46 o 
  -6   2  11      139.57      139.87      9.35 o 
  -5   2  11      359.45      367.04     15.09 o 
  -4   2  11      215.63      224.50      9.47 o 
  -3   2  11      614.98      602.93     12.84 o 
  -2   2  11      749.47      692.70     12.90 o 
  -1   2  11     1834.00     2018.11     21.37 o 
   0   2  11       80.88       85.59      5.55 o 
   1   2  11     2501.92     2438.08     26.85 o 
   2   2  11       20.65       21.76      3.02 o 
   3   2  11        2.81        5.24      4.27 o 
   4   2  11      731.12      741.94     20.39 o 
   5   2  11      686.70      721.70     30.39 o 
   6   2  11       91.83       89.76     13.02 o 
   7   2  11       20.15       11.92      9.90 o 
   8   2  11        1.41        7.67     22.74 o 
  -9   3  11        2.48        6.44     12.02 o 
  -8   3  11        0.15       -9.37      9.37 o 
  -7   3  11        1.69        7.66      7.39 o 
  -6   3  11      856.11      862.84     19.54 o 
  -5   3  11      251.23      267.25     10.94 o 
  -4   3  11     1929.89     2081.16     27.22 o 
  -3   3  11      547.10      573.83     13.37 o 
  -2   3  11      383.02      346.90      9.72 o 
  -1   3  11     2987.80     2872.50     29.99 o 
   0   3  11      560.82      550.93     13.72 o 
   1   3  11       14.49       14.15      3.46 o 
   2   3  11      493.19      497.16     10.20 o 
   3   3  11       56.25       38.90      5.61 o 
   4   3  11        7.04        8.06      5.68 o 
   5   3  11       64.43       57.12      6.59 o 
   6   3  11      476.23      493.63     35.01 o 
   7   3  11      244.11      260.58     17.54 o 
   8   3  11      127.36      136.09     29.89 o 
  -9   4  11       80.22       77.17     15.01 o 
  -8   4  11        1.74        5.54     10.42 o 
  -7   4  11        8.87       10.67      8.14 o 
  -6   4  11      217.29      214.13     11.07 o 
  -5   4  11      649.46      637.09     16.91 o 
  -4   4  11      777.95      745.38     15.03 o 
  -3   4  11      296.88      348.85     10.42 o 
  -2   4  11       19.96        6.64      3.45 o 
  -1   4  11     1110.62     1136.98     14.09 o 
   0   4  11     3344.56     3423.80     40.31 o 
   1   4  11     2434.78     2490.12     31.91 o 
   2   4  11       27.24       24.17      3.65 o 
   3   4  11      685.18      748.71     13.52 o 
   4   4  11      563.47      525.79     16.12 o 
   5   4  11        2.73       -4.86      5.26 o 
   6   4  11        3.25       -0.60      6.99 o 
   7   4  11        4.39        1.70      9.52 o 
   8   4  11       20.25       48.38     25.61 o 
  -9   5  11        0.01        1.94     11.63 o 
  -8   5  11        0.78       -9.59      9.59 o 
  -7   5  11       18.75        9.31      8.45 o 
  -6   5  11      140.12      155.51     10.17 o 
  -5   5  11      186.31      179.15      9.42 o 
  -4   5  11      352.93      355.89     12.04 o 
  -3   5  11     1567.09     1516.39     21.48 o 
  -2   5  11     2027.83     1991.53     24.94 o 
  -1   5  11      440.03      417.34      9.71 o 
   0   5  11        1.12       -0.52      3.87 o 
   1   5  11      426.01      448.52     11.87 o 
   2   5  11        6.53       10.67      4.07 o 
   3   5  11      816.35      827.83     16.79 o 
   4   5  11      122.03      129.92     11.22 o 
   5   5  11      434.31      442.81     18.00 o 
   6   5  11        0.44        9.57      8.08 o 
   7   5  11      172.91      194.90     20.63 o 
   8   5  11       18.29        9.61     28.19 o 
  -9   6  11        0.82        6.00     12.03 o 
  -8   6  11      226.14      239.04     17.80 o 
  -7   6  11      374.09      372.56     17.65 o 
  -6   6  11      142.10      160.12     10.37 o 
  -5   6  11        0.15       -2.60      5.29 o 
  -4   6  11      246.38      240.12     10.02 o 
  -3   6  11       83.11       87.42      6.30 o 
  -2   6  11       91.88       77.59      5.75 o 
  -1   6  11       44.12       58.47      4.87 o 
   0   6  11      389.36      395.64     13.77 o 
   1   6  11     2159.96     2080.15     28.44 o 
   2   6  11     3384.43     3563.87     49.28 o 
   3   6  11       41.74       32.08      5.55 o 
   4   6  11     1448.20     1468.81     27.10 o 
   5   6  11      368.56      354.98     14.94 o 
   6   6  11       25.95        9.55      8.17 o 
   7   6  11        0.47        0.45     10.38 o 
   8   6  11        2.05        6.38     20.00 o 
  -9   7  11        0.07       18.36     12.24 o 
  -8   7  11        1.89       -6.62     10.34 o 
  -7   7  11      669.07      696.87     23.02 o 
  -6   7  11       80.66       77.67      8.95 o 
  -5   7  11     1839.35     1843.56     30.98 o 
  -4   7  11       51.85       52.85      6.03 o 
  -3   7  11     1698.11     1655.57     25.01 o 
  -2   7  11      457.63      470.10     11.86 o 
  -1   7  11     1317.83     1317.27     21.05 o 
   0   7  11      745.08      778.73     18.01 o 
   1   7  11      644.81      653.49     15.83 o 
   2   7  11      476.61      423.94     13.14 o 
   3   7  11      556.63      567.26     19.08 o 
   4   7  11        0.09       -3.39      5.57 o 
   5   7  11       23.77       28.22      7.69 o 
   6   7  11       75.65       84.77     10.90 o 
   7   7  11      399.07      454.68     30.97 o 
  -9   8  11        6.85       20.15     18.40 o 
  -8   8  11      213.78      208.90     17.54 o 
  -7   8  11      501.43      534.26     24.03 o 
  -6   8  11      299.58      291.26     15.18 o 
  -5   8  11      188.11      188.05     12.14 o 
  -4   8  11        6.23        4.58      4.66 o 
  -3   8  11      323.58      337.60     11.20 o 
  -2   8  11      406.88      420.60     11.21 o 
  -1   8  11      165.09      203.18      9.31 o 
   0   8  11     1634.70     1669.41     26.13 o 
   1   8  11        0.47        3.04      4.38 o 
   2   8  11     1909.61     2001.30     28.18 o 
   3   8  11       22.02       21.48      6.16 o 
   4   8  11     1441.42     1486.12     30.02 o 
   5   8  11        9.07       -0.63      7.09 o 
   6   8  11       38.78       34.57     10.19 o 
   7   8  11        2.29        4.06      9.83 o 
  -9   9  11        6.78       -1.63     13.73 o 
  -8   9  11        2.01        8.69     11.79 o 
  -7   9  11      537.03      515.22     29.85 o 
  -6   9  11      143.00      119.27     10.98 o 
  -5   9  11       47.54       58.66      8.56 o 
  -4   9  11      658.51      661.22     15.91 o 
  -3   9  11      875.11      861.03     20.95 o 
  -2   9  11      199.52      194.88      8.88 o 
  -1   9  11      467.99      489.49     12.87 o 
   0   9  11      558.14      489.38     13.48 o 
   1   9  11      221.22      186.68     12.65 o 
   2   9  11        0.61        1.78      4.97 o 
   3   9  11      795.44      818.80     21.01 o 
   4   9  11      693.50      755.93     23.00 o 
   5   9  11       43.51       41.39      9.00 o 
   6   9  11        1.05        4.86      9.51 o 
   7   9  11       99.89       92.59     23.16 o 
  -9  10  11        0.94       17.57     15.47 o 
  -8  10  11      192.57      186.78     21.07 o 
  -7  10  11       35.52       32.71     11.54 o 
  -6  10  11       18.67       33.19      9.03 o 
  -5  10  11      601.82      568.37     21.57 o 
  -4  10  11      518.80      513.65     15.36 o 
  -3  10  11       19.85       16.77      5.01 o 
  -2  10  11      207.21      210.71      9.42 o 
  -1  10  11     1261.86     1298.05     24.62 o 
   0  10  11      515.02      470.09     13.84 o 
   1  10  11      558.26      562.86     16.70 o 
   2  10  11     4549.94     4608.06     55.31 o 
   3  10  11       98.12      105.89     10.34 o 
   4  10  11     2725.73     2735.52     48.82 o 
   5  10  11       81.31       91.43     11.24 o 
   6  10  11       12.81       19.16     10.66 o 
   7  10  11      153.79      179.74     30.57 o 
  -9  11  11       15.02      -25.68     31.75 o 
  -8  11  11        0.35      -13.12     13.12 o 
  -7  11  11      223.84      227.34     18.98 o 
  -6  11  11       38.83       27.90      9.13 o 
  -5  11  11     1377.22     1423.86     34.82 o 
  -4  11  11        3.10       -0.43      5.74 o 
  -3  11  11      205.80      228.68     10.23 o 
  -2  11  11      103.44      109.81      7.52 o 
  -1  11  11     1542.02     1578.66     22.63 o 
   0  11  11       15.39       15.64      4.12 o 
   1  11  11      100.14      105.53     10.65 o 
   2  11  11      309.06      336.98     13.43 o 
   3  11  11      128.95      137.27     12.55 o 
   4  11  11      190.64      169.66     13.29 o 
   5  11  11       12.88       15.91      9.04 o 
   6  11  11       18.08       13.35     10.60 o 
   7  11  11      137.79      112.95     28.36 o 
  -8  12  11      138.98      141.50     20.17 o 
  -7  12  11        0.76       -5.22     11.61 o 
  -6  12  11      415.75      443.47     19.55 o 
  -5  12  11      438.77      377.15     20.01 o 
  -4  12  11        0.15        9.06      7.05 o 
  -3  12  11       39.94       39.95      5.98 o 
  -2  12  11       49.76       58.51      6.58 o 
  -1  12  11       57.10       27.12      5.32 o 
   0  12  11      971.84      925.70     17.07 o 
   1  12  11       41.80       39.56      7.02 o 
   2  12  11      225.47      231.21     12.41 o 
   3  12  11       74.69       78.60     14.80 o 
   4  12  11      737.08      809.40     25.71 o 
   5  12  11        6.06       13.76      9.42 o 
   6  12  11      145.61      122.03     14.62 o 
   7  12  11        0.04       -2.37     17.68 o 
  -8  13  11        0.46        2.23     14.65 o 
  -7  13  11        0.19        1.36     11.69 o 
  -6  13  11       32.37       25.10      9.56 o 
  -5  13  11      201.08      197.27     15.82 o 
  -4  13  11      151.17      152.12     12.74 o 
  -3  13  11      708.38      750.51     17.35 o 
  -2  13  11      253.66      264.23     10.62 o 
  -1  13  11       77.73       79.68      7.34 o 
   0  13  11      526.15      532.93     13.61 o 
   1  13  11      259.46      229.70     16.65 o 
   2  13  11       99.91      101.76     11.84 o 
   3  13  11      130.33      132.27     14.62 o 
   4  13  11        1.78       -5.23      7.73 o 
   5  13  11       61.69       70.74     11.99 o 
   6  13  11       40.97       40.44     12.49 o 
   7  13  11      143.35      188.27     40.68 o 
  -8  14  11       51.04       25.46     16.84 o 
  -7  14  11        2.39        6.64     12.76 o 
  -6  14  11        8.98       -1.06      9.39 o 
  -5  14  11       76.83       76.75     13.33 o 
  -4  14  11       15.88        5.47      8.62 o 
  -3  14  11       28.74       26.94      6.14 o 
  -2  14  11       43.81       35.87      6.64 o 
  -1  14  11      643.82      619.70     16.16 o 
   0  14  11      168.66      166.88      9.90 o 
   1  14  11      996.43      996.27     27.58 o 
   2  14  11      457.07      458.62     20.78 o 
   3  14  11      782.34      779.71     24.36 o 
   4  14  11       28.51       26.38      9.33 o 
   5  14  11        2.48       -1.21     10.83 o 
   6  14  11      134.14      151.12     25.54 o 
  -8  15  11        0.40        7.92     16.44 o 
  -7  15  11       15.51       21.35     13.54 o 
  -6  15  11        0.70       -9.76      9.76 o 
  -5  15  11      215.16      206.08     16.66 o 
  -4  15  11      969.86      974.39     29.74 o 
  -3  15  11       39.74       22.85      6.78 o 
  -2  15  11      118.78      128.90     11.49 o 
  -1  15  11      413.42      438.17     14.61 o 
   0  15  11      256.32      268.55     14.39 o 
   1  15  11      576.41      611.39     20.54 o 
   2  15  11       53.21       57.04      9.24 o 
   3  15  11      228.84      261.13     18.75 o 
   4  15  11        6.79        6.56      8.49 o 
   5  15  11       41.15       36.34     12.16 o 
   6  15  11        0.48       -1.23     17.48 o 
  -7  16  11        6.92       -0.85     14.19 o 
  -6  16  11      126.24       85.30     14.68 o 
  -5  16  11        0.25        5.00     10.74 o 
  -4  16  11       60.61       50.76     11.83 o 
  -3  16  11      173.68      165.15     14.40 o 
  -2  16  11      334.61      329.02     14.70 o 
  -1  16  11      451.09      479.54     15.64 o 
   0  16  11        0.29        2.64      5.84 o 
   1  16  11      503.17      521.12     16.88 o 
   2  16  11       76.26       67.23      9.81 o 
   3  16  11      127.89      119.24     12.51 o 
   4  16  11       29.07       26.43      9.34 o 
   5  16  11       39.74       15.38     12.84 o 
   6  16  11      193.19      166.70     32.22 o 
  -7  17  11       24.57       21.24     17.55 o 
  -6  17  11      128.42      120.17     18.62 o 
  -5  17  11        0.17        6.35     11.86 o 
  -4  17  11       73.61       63.72     13.57 o 
  -3  17  11      279.00      290.07     24.78 o 
  -2  17  11      166.27      197.51     14.37 o 
  -1  17  11        5.39        9.76      6.37 o 
   0  17  11      182.35      231.07     14.48 o 
   1  17  11       12.69        8.23      5.32 o 
   2  17  11        1.88       -7.72      7.72 o 
   3  17  11       55.85       48.92     10.26 o 
   4  17  11       59.64       58.13     12.53 o 
   5  17  11        0.29      -13.74     13.74 o 
   6  17  11        5.53       21.08     36.44 o 
  -7  18  11       11.44       12.42     17.72 o 
  -6  18  11        0.49        2.47     14.77 o 
  -5  18  11      109.16       53.17     16.22 o 
  -4  18  11      245.90      291.23     24.12 o 
  -3  18  11        5.19       10.53     10.23 o 
  -2  18  11      142.47      120.23     10.60 o 
  -1  18  11      438.05      468.77     16.48 o 
   0  18  11       90.90       69.52      8.55 o 
   1  18  11      853.46      804.61     28.21 o 
   2  18  11       38.42       22.64      9.10 o 
   3  18  11       75.70       89.40     12.39 o 
   4  18  11       10.79        9.26     11.25 o 
   5  18  11       14.05        8.10     18.05 o 
  -6  19  11       82.36       76.42     18.18 o 
  -5  19  11        8.29      -17.81     17.81 o 
  -4  19  11      135.76      145.97     19.90 o 
  -3  19  11        8.48        3.83     11.50 o 
  -2  19  11      321.97      357.51     19.02 o 
  -1  19  11      131.08      108.11     10.48 o 
   0  19  11      641.52      657.51     19.77 o 
   1  19  11       28.83       26.76      6.81 o 
   2  19  11        1.96       -1.54      9.10 o 
   3  19  11       70.41       87.97     13.51 o 
   4  19  11       68.95       53.51     14.31 o 
   5  19  11        2.06        4.19     18.55 o 
  -6  20  11       88.00       48.87     20.30 o 
  -5  20  11        4.74        1.39     17.27 o 
  -4  20  11      147.36      147.34     21.77 o 
  -3  20  11       57.91       45.14     13.75 o 
  -2  20  11      140.83      149.13     14.18 o 
  -1  20  11      263.86      275.44     14.13 o 
   0  20  11        0.18        1.88      7.43 o 
   1  20  11       17.78       26.52      7.78 o 
   2  20  11       40.52       38.66     11.62 o 
   3  20  11      302.19      314.78     22.62 o 
   4  20  11       94.19       64.25     22.99 o 
  -5  21  11       38.79       64.69     20.23 o 
  -4  21  11      130.40      123.89     21.86 o 
  -3  21  11        2.95      -10.52     12.86 o 
  -2  21  11      239.86      230.90     19.27 o 
  -1  21  11       42.46       60.41     10.99 o 
   0  21  11      100.61      105.89     10.99 o 
   1  21  11      364.50      361.25     16.40 o 
   2  21  11       13.90        7.12     11.20 o 
   3  21  11        9.10       16.15     13.26 o 
   4  21  11        4.72       -8.53     17.89 o 
  -5  22  11       38.99       32.64     24.18 o 
  -4  22  11       17.39       25.11     17.71 o 
  -3  22  11       91.17       82.56     18.12 o 
  -2  22  11       15.03       20.36     13.60 o 
  -1  22  11        2.98        1.63     11.57 o 
   0  22  11       81.11       78.24     11.10 o 
   1  22  11      256.31      221.64     14.91 o 
   2  22  11      447.39      430.64     35.60 o 
   3  22  11       83.61      108.97     26.69 o 
  -4  23  11      172.08      210.44     26.34 o 
  -3  23  11       22.37        8.49     15.29 o 
  -2  23  11       60.86       49.62     16.49 o 
  -1  23  11      147.29      215.57     22.80 o 
   0  23  11        9.95        6.14     10.76 o 
   1  23  11        1.67        0.93      9.05 o 
   2  23  11       16.61       22.00     14.12 o 
   3  23  11        2.35      -17.12     21.22 o 
  -3  24  11       49.00       49.08     19.64 o 
  -2  24  11       63.36       76.68     19.41 o 
  -1  24  11        3.55       -8.33     14.44 o 
   0  24  11        1.33       13.81     13.49 o 
   1  24  11       85.15       90.94     13.11 o 
   2  24  11       76.15       64.34     29.73 o 
  -2  25  11       81.66       85.89     20.61 o 
  -1  25  11        0.93       16.19     15.43 o 
   0  25  11       41.68       32.52     15.12 o 
   1  25  11       40.98       18.41     36.31 o 
  -8   0  12      244.58      253.42     28.37 o 
  -6   0  12      274.15      274.60     16.99 o 
  -4   0  12        0.52       -3.18      6.36 o 
  -2   0  12      330.34      289.11     13.47 o 
   0   0  12     1448.60     1341.66     34.52 o 
   2   0  12     1280.00     1398.91     24.15 o 
   4   0  12       53.42       62.86      9.63 o 
   6   0  12       67.09       83.25     13.10 o 
  -9   1  12        2.67        7.50     12.41 o 
  -8   1  12       32.28       39.81     12.19 o 
  -7   1  12        0.47       -3.18      6.92 o 
  -6   1  12        2.40        4.78      5.68 o 
  -5   1  12     1742.13     1746.66     25.48 o 
  -4   1  12        6.98        6.47      4.56 o 
  -3   1  12     2576.82     2681.24     33.21 o 
  -2   1  12      212.11      209.54     11.53 o 
  -1   1  12     2989.25     2973.54     37.18 o 
   0   1  12      453.05      473.87     12.41 o 
   1   1  12      144.80      138.91      6.90 o 
   2   1  12      159.64      165.45      5.45 o 
   3   1  12       11.38       11.30      4.59 o 
   4   1  12       93.90       92.59      7.35 o 
   5   1  12      378.75      438.34     20.68 o 
   6   1  12       69.43       52.52     12.31 o 
   7   1  12       45.14       41.94     10.93 o 
  -9   2  12       33.44       50.22     14.26 o 
  -8   2  12      175.93      212.47     31.45 o 
  -7   2  12       23.64        8.91      7.67 o 
  -6   2  12       44.12       50.18      7.92 o 
  -5   2  12      120.83      109.73      9.74 o 
  -4   2  12       53.46       60.15      6.46 o 
  -3   2  12      288.76      305.67     10.58 o 
  -2   2  12      279.40      286.36      9.18 o 
  -1   2  12      265.51      266.97     10.10 o 
   0   2  12      826.78      845.37     16.58 o 
   1   2  12      416.19      392.46     12.99 o 
   2   2  12     1441.13     1493.55     18.73 o 
   3   2  12      503.93      540.51     14.04 o 
   4   2  12      794.34      781.75     18.96 o 
   5   2  12        0.61        2.61      9.70 o 
   6   2  12        0.54       -4.33      6.85 o 
   7   2  12        4.94        8.63      9.73 o 
  -9   3  12       15.05       16.29     12.86 o 
  -8   3  12       11.97       13.75     10.86 o 
  -7   3  12       51.87       20.91      8.52 o 
  -6   3  12       21.41       16.82      6.82 o 
  -5   3  12     1202.43     1257.33     22.63 o 
  -4   3  12       51.56       30.30      5.36 o 
  -3   3  12       53.20       48.45      5.25 o 
  -2   3  12     1234.17     1275.69     18.87 o 
  -1   3  12     1337.90     1265.69     20.68 o 
   0   3  12        1.12        0.10      3.67 o 
   1   3  12      154.19      167.18     10.78 o 
   2   3  12      656.98      652.48     13.78 o 
   3   3  12       58.53       53.72      4.69 o 
   4   3  12       12.19        2.11      6.40 o 
   5   3  12      956.19      968.41     30.26 o 
   6   3  12       30.28       33.48      8.44 o 
   7   3  12        5.59        8.07     10.46 o 
  -9   4  12       29.44       29.91     12.70 o 
  -8   4  12       86.78       90.54     13.76 o 
  -7   4  12      251.84      228.82     16.50 o 
  -6   4  12      489.42      482.18     16.28 o 
  -5   4  12        3.67        6.57      5.78 o 
  -4   4  12      413.24      405.13     12.58 o 
  -3   4  12        0.43       -0.02      3.85 o 
  -2   4  12       33.61       21.26      4.38 o 
  -1   4  12       50.11       33.90      4.18 o 
   0   4  12     1205.29     1122.06     20.02 o 
   1   4  12      397.41      397.61     11.88 o 
   2   4  12      609.40      673.99     17.88 o 
   3   4  12       94.87       89.10      6.77 o 
   4   4  12        5.65       -0.80      4.48 o 
   5   4  12       79.15       72.91     10.01 o 
   6   4  12       49.19       48.39      8.95 o 
   7   4  12        9.88       14.06      9.88 o 
  -9   5  12       23.99       25.30     12.75 o 
  -8   5  12      129.29      136.26     15.54 o 
  -7   5  12      217.04      207.31     14.39 o 
  -6   5  12        1.28       10.82      6.96 o 
  -5   5  12        0.83        1.06      5.76 o 
  -4   5  12      309.17      295.62     10.74 o 
  -3   5  12      527.62      563.21     13.29 o 
  -2   5  12      709.67      698.05     13.45 o 
  -1   5  12      734.15      648.82     14.24 o 
   0   5  12     1092.17     1059.61     19.51 o 
   1   5  12      887.60      860.62     21.31 o 
   2   5  12      264.22      280.51     10.63 o 
   3   5  12      231.64      181.97     10.67 o 
   4   5  12      155.96      148.31      9.97 o 
   5   5  12       21.54       19.18      7.99 o 
   6   5  12       10.22       20.66     10.04 o 
   7   5  12        2.37       11.91     10.28 o 
  -9   6  12        8.38       24.59     12.73 o 
  -8   6  12      112.80      102.23     14.87 o 
  -7   6  12      111.22      107.02     12.22 o 
  -6   6  12        8.33        6.29      7.16 o 
  -5   6  12        3.56       -2.81      6.12 o 
  -4   6  12       25.21       20.31      5.29 o 
  -3   6  12      740.59      768.34     15.96 o 
  -2   6  12       92.76       81.24      5.81 o 
  -1   6  12      914.32      941.28     15.28 o 
   0   6  12     1814.70     1850.94     30.96 o 
   1   6  12      253.21      263.18     10.59 o 
   2   6  12      994.69     1089.66     21.48 o 
   3   6  12      781.21      868.49     22.46 o 
   4   6  12      368.50      365.42     14.39 o 
   5   6  12      284.41      299.40     14.18 o 
   6   6  12        1.35        4.24      8.37 o 
   7   6  12       32.61       36.94     11.47 o 
  -9   7  12        0.08       11.32     12.41 o 
  -8   7  12       53.97       66.17     13.09 o 
  -7   7  12      166.82      149.36     13.18 o 
  -6   7  12      564.84      580.60     21.04 o 
  -5   7  12      188.45      201.43     12.27 o 
  -4   7  12      251.21      265.97     10.99 o 
  -3   7  12        1.87       -3.37      4.09 o 
  -2   7  12     1756.72     1819.42     24.44 o 
  -1   7  12        4.59        0.75      3.90 o 
   0   7  12      174.56      167.86      9.08 o 
   1   7  12        1.99        5.84      4.98 o 
   2   7  12     2811.40     2635.42     43.13 o 
   3   7  12      496.18      504.11     20.04 o 
   4   7  12       18.06       11.15      6.47 o 
   5   7  12       75.84       74.07      9.67 o 
   6   7  12      193.89      226.36     16.49 o 
   7   7  12       10.12       -4.69     12.82 o 
  -9   8  12        1.05        3.51     13.79 o 
  -8   8  12       29.16       29.62     12.21 o 
  -7   8  12      135.10      124.70     12.90 o 
  -6   8  12       42.12       38.31     10.15 o 
  -5   8  12      453.96      457.90     18.18 o 
  -4   8  12      290.46      241.40     10.66 o 
  -3   8  12        2.16        2.41      4.92 o 
  -2   8  12       10.84       10.63      4.57 o 
  -1   8  12      860.66      898.19     18.65 o 
   0   8  12      353.77      322.83     12.12 o 
   1   8  12      250.98      271.64     11.36 o 
   2   8  12     1259.61     1294.46     24.98 o 
   3   8  12       20.46       29.83      6.70 o 
   4   8  12        3.23        7.87      6.90 o 
   5   8  12      512.35      538.49     19.92 o 
   6   8  12       19.39       12.59      9.88 o 
   7   8  12       12.26       12.10     17.43 o 
  -9   9  12        0.26       14.64     17.27 o 
  -8   9  12        1.82       16.76     12.66 o 
  -7   9  12       73.57       80.41     12.12 o 
  -6   9  12       74.07       81.68     11.44 o 
  -5   9  12      386.29      405.22     18.67 o 
  -4   9  12      646.50      699.33     24.99 o 
  -3   9  12       23.78       17.08      5.58 o 
  -2   9  12      713.11      777.53     16.11 o 
  -1   9  12       45.99       45.57      6.48 o 
   0   9  12       43.47       18.39      5.80 o 
   1   9  12      299.07      297.72     12.21 o 
   2   9  12       56.10       51.76      7.22 o 
   3   9  12      372.83      369.92     15.31 o 
   4   9  12      164.72      150.96     12.10 o 
   5   9  12        0.02        3.43      8.05 o 
   6   9  12       53.54       44.27     12.13 o 
   7   9  12        1.61       -4.80     16.95 o 
  -9  10  12       54.26       61.57     41.87 o 
  -8  10  12       12.98       -7.71     14.10 o 
  -7  10  12      214.35      243.83     17.05 o 
  -6  10  12       68.52       78.43     12.58 o 
  -5  10  12       65.63       39.50     10.37 o 
  -4  10  12      448.30      448.64     17.73 o 
  -3  10  12       33.40       26.29      5.91 o 
  -2  10  12      132.27      136.11      7.95 o 
  -1  10  12      100.85       77.75      6.32 o 
   0  10  12       53.63       57.21      7.24 o 
   1  10  12      444.43      484.38     21.33 o 
   2  10  12     1770.24     1914.58     36.12 o 
   3  10  12       84.18      111.79     10.54 o 
   4  10  12      435.45      419.38     18.71 o 
   5  10  12       93.60      108.46     11.91 o 
   6  10  12      111.27      121.49     14.49 o 
   7  10  12       25.37       -0.83     18.99 o 
  -8  11  12       58.89       55.74     17.07 o 
  -7  11  12      142.40      136.15     14.54 o 
  -6  11  12       44.24       36.77     11.17 o 
  -5  11  12      227.57      243.37     16.80 o 
  -4  11  12      541.69      524.57     16.82 o 
  -3  11  12        4.96        4.75      5.22 o 
  -2  11  12      659.79      699.25     16.03 o 
  -1  11  12      804.18      849.64     19.00 o 
   0  11  12      315.50      333.35     14.82 o 
   1  11  12     1518.52     1546.38     28.81 o 
   2  11  12        7.78       -2.66      5.93 o 
   3  11  12        0.09        0.75      6.61 o 
   4  11  12       86.60       73.49     10.43 o 
   5  11  12        2.28       -4.13      8.67 o 
   6  11  12       41.42       64.34     13.20 o 
   7  11  12       32.65       33.40     23.84 o 
  -8  12  12        4.79        8.06     15.33 o 
  -7  12  12       15.00        4.74     10.48 o 
  -6  12  12       71.88       69.86     12.64 o 
  -5  12  12        0.32       -1.02      8.97 o 
  -4  12  12      391.54      410.61     17.82 o 
  -3  12  12      239.07      216.73     11.67 o 
  -2  12  12       35.99       33.28      5.80 o 
  -1  12  12      345.35      409.47     14.88 o 
   0  12  12       86.62      105.08      7.27 o 
   1  12  12      269.51      281.79     12.87 o 
   2  12  12      955.70      942.72     25.13 o 
   3  12  12      474.81      505.42     20.92 o 
   4  12  12      183.29      168.95     14.04 o 
   5  12  12      155.86      143.01     13.94 o 
   6  12  12       38.37       28.00     18.67 o 
  -8  13  12       50.38       49.53     19.57 o 
  -7  13  12       39.37       29.41     11.66 o 
  -6  13  12       13.15       13.06     10.57 o 
  -5  13  12      367.12      372.09     27.82 o 
  -4  13  12      371.01      416.39     26.46 o 
  -3  13  12      134.57      123.61      8.71 o 
  -2  13  12      107.39      111.05      8.44 o 
  -1  13  12      325.10      351.04     13.22 o 
   0  13  12      140.48      167.20     10.22 o 
   1  13  12      521.93      525.63     19.59 o 
   2  13  12        0.62       10.60      7.01 o 
   3  13  12       11.66       -4.40      7.38 o 
   4  13  12        4.61       -1.26      9.03 o 
   5  13  12       12.78        4.79     10.13 o 
   6  13  12        8.89        3.88     18.08 o 
  -8  14  12      185.03      156.75     24.90 o 
  -7  14  12       22.74       10.02     11.81 o 
  -6  14  12       44.12       32.49     13.03 o 
  -5  14  12       11.86       -7.86      9.23 o 
  -4  14  12        4.42        0.93      8.43 o 
  -3  14  12       59.33       34.93      6.79 o 
  -2  14  12       99.28       95.80      8.77 o 
  -1  14  12       65.01       42.94      6.98 o 
   0  14  12      571.21      519.16     15.13 o 
   1  14  12      265.67      235.63     13.79 o 
   2  14  12      409.11      407.50     20.31 o 
   3  14  12      133.89      132.81     15.08 o 
   4  14  12       32.12       38.94     10.39 o 
   5  14  12        5.56        7.56     11.00 o 
   6  14  12       70.14       53.54     32.64 o 
  -7  15  12        8.54        7.81     12.81 o 
  -6  15  12       52.86       42.70     14.24 o 
  -5  15  12      260.89      266.15     18.69 o 
  -4  15  12       61.01       59.72     12.26 o 
  -3  15  12      251.08      274.54     14.42 o 
  -2  15  12       86.01       91.47     11.32 o 
  -1  15  12     1199.19     1144.67     23.68 o 
   0  15  12      563.68      534.58     14.89 o 
   1  15  12      295.93      285.86     16.98 o 
   2  15  12       13.50       18.65      8.13 o 
   3  15  12       21.37       22.24      9.29 o 
   4  15  12       11.36       22.69      9.25 o 
   5  15  12       67.71       52.68     14.26 o 
   6  15  12       12.79       -2.10     21.04 o 
  -7  16  12       11.33       -5.12     16.41 o 
  -6  16  12        1.67       17.87     14.78 o 
  -5  16  12       12.38       15.88     11.93 o 
  -4  16  12       50.46       51.81     11.74 o 
  -3  16  12       38.74       13.19      9.15 o 
  -2  16  12      121.49      110.36     10.65 o 
  -1  16  12       25.15       36.95      7.35 o 
   0  16  12      129.12      150.08      9.55 o 
   1  16  12       41.61       30.20      8.34 o 
   2  16  12       36.26       26.55      9.07 o 
   3  16  12       44.59       52.13     11.22 o 
   4  16  12      316.95      406.49     22.26 o 
   5  16  12       37.76       30.09     20.35 o 
  -7  17  12        1.38       11.39     17.65 o 
  -6  17  12       30.63       25.50     14.97 o 
  -5  17  12       39.31       40.11     13.65 o 
  -4  17  12       81.50       66.76     13.86 o 
  -3  17  12      432.87      417.49     21.99 o 
  -2  17  12      199.06      175.67     14.71 o 
  -1  17  12      821.62      861.87     27.67 o 
   0  17  12        0.20        2.31      6.20 o 
   1  17  12       62.96       61.48     10.48 o 
   2  17  12       36.88       25.45      9.47 o 
   3  17  12        4.25        5.29      9.87 o 
   4  17  12        0.05       -4.37     10.42 o 
   5  17  12       28.29       12.41     22.04 o 
  -7  18  12       22.62       10.63     30.00 o 
  -6  18  12       23.90       42.62     16.44 o 
  -5  18  12       10.10       13.04     14.03 o 
  -4  18  12       21.86       25.10     14.11 o 
  -3  18  12       27.70       30.50     11.78 o 
  -2  18  12       57.03       34.03      8.24 o 
  -1  18  12        8.57       11.95      7.25 o 
   0  18  12      385.28      373.09     16.25 o 
   1  18  12       74.66       67.58     10.86 o 
   2  18  12      336.57      348.36     20.33 o 
   3  18  12        0.72        5.79     10.42 o 
   4  18  12       23.08       44.56     18.41 o 
   5  18  12        3.16      -19.72     21.86 o 
  -6  19  12       67.79       89.78     21.80 o 
  -5  19  12      320.60      313.17     29.98 o 
  -4  19  12       10.82       12.18     15.10 o 
  -3  19  12      455.13      458.84     25.65 o 
  -2  19  12       51.98       58.81     11.35 o 
  -1  19  12      453.96      495.13     18.39 o 
   0  19  12        0.49       -5.38      6.56 o 
   1  19  12       83.08       71.66     11.06 o 
   2  19  12       23.16       16.58     10.84 o 
   3  19  12        5.84       -2.43     10.96 o 
   4  19  12        8.85       -0.74     18.47 o 
  -6  20  12        0.30       36.58     47.63 o 
  -5  20  12        0.12        9.10     17.06 o 
  -4  20  12       33.34       10.13     16.01 o 
  -3  20  12      135.61      139.89     20.31 o 
  -2  20  12       44.36       45.52     12.68 o 
  -1  20  12        1.07        9.68      7.77 o 
   0  20  12       21.69       32.83      8.38 o 
   1  20  12       69.74       81.41     10.32 o 
   2  20  12      394.69      381.21     23.95 o 
   3  20  12       17.83       13.72     13.76 o 
   4  20  12       83.61      116.92     45.14 o 
  -5  21  12       23.34        3.68     22.27 o 
  -4  21  12        8.24        8.06     17.00 o 
  -3  21  12      423.25      443.98     32.25 o 
  -2  21  12      229.36      253.67     21.73 o 
  -1  21  12       63.66       67.31     10.31 o 
   0  21  12        0.18       -3.50      8.03 o 
   1  21  12       84.68       76.53     10.50 o 
   2  21  12      121.76      112.42     16.22 o 
   3  21  12       23.16       -2.82     18.55 o 
  -4  22  12       25.10       33.55     18.78 o 
  -3  22  12      101.29      100.78     22.06 o 
  -2  22  12       32.61        7.01     15.11 o 
  -1  22  12       18.96       24.17     13.03 o 
   0  22  12       92.85       71.41     12.18 o 
   1  22  12      374.54      410.00     20.00 o 
   2  22  12       25.56       48.43     18.83 o 
   3  22  12        7.18       21.56     21.52 o 
  -4  23  12       54.19       47.44     45.37 o 
  -3  23  12       44.60       46.69     19.19 o 
  -2  23  12      196.88      157.89     24.60 o 
  -1  23  12        6.53      -13.20     13.20 o 
   0  23  12        0.91        0.91      9.82 o 
   1  23  12       58.86       42.83     11.86 o 
   2  23  12        2.79       16.88     21.48 o 
  -2  24  12       65.14       72.77     21.27 o 
  -1  24  12        2.46      -13.27     13.27 o 
   0  24  12        0.76       -4.53     12.59 o 
   1  24  12        0.33       -9.20     20.98 o 
  -9   0  13       22.75       27.12     20.30 o 
  -7   0  13      245.40      259.59     19.23 o 
  -5   0  13      251.70      264.81     16.59 o 
  -3   0  13      747.32      769.47     22.49 o 
  -1   0  13     3246.36     3216.66     60.59 o 
   1   0  13      643.40      623.91     21.31 o 
   3   0  13        9.81       29.82      8.10 o 
   5   0  13      196.71      200.78     42.50 o 
   7   0  13      240.94      232.04     72.45 o 
  -9   1  13       10.34       -2.63     12.76 o 
  -8   1  13        0.07       -7.78     10.91 o 
  -7   1  13       78.65       61.07      9.21 o 
  -6   1  13      241.91      217.07     13.78 o 
  -5   1  13       69.74       62.84      6.98 o 
  -4   1  13      143.31      145.69     10.94 o 
  -3   1  13       33.80       36.60      5.55 o 
  -2   1  13     3603.30     3520.59     41.66 o 
  -1   1  13      106.35       94.27      7.13 o 
   0   1  13     2827.49     2836.09     36.45 o 
   1   1  13      155.47      145.68      7.02 o 
   2   1  13        0.37        6.16      3.98 o 
   3   1  13       19.67       11.80      5.12 o 
   4   1  13      498.15      528.95     16.59 o 
   5   1  13      125.78      117.90     16.75 o 
   6   1  13      476.50      527.05     37.44 o 
   7   1  13        7.06       -3.62      9.91 o 
  -9   2  13      193.79      216.14     21.47 o 
  -8   2  13        5.81       -2.62     10.52 o 
  -7   2  13        5.51       19.37      8.25 o 
  -6   2  13      220.16      209.89     13.03 o 
  -5   2  13        8.31        8.41      5.35 o 
  -4   2  13       28.16       14.47      5.24 o 
  -3   2  13      184.90      182.25      8.40 o 
  -2   2  13      215.92      229.42     10.14 o 
  -1   2  13       30.81       28.38      5.90 o 
   0   2  13       17.79       10.99      4.61 o 
   1   2  13     1578.03     1650.41     24.03 o 
   2   2  13      177.70      186.43      8.15 o 
   3   2  13     1082.15     1152.39     18.81 o 
   4   2  13        1.72        7.18      6.64 o 
   5   2  13       49.51       63.33     13.37 o 
   6   2  13      192.63      197.49     16.23 o 
   7   2  13      118.52      132.14     13.55 o 
  -9   3  13        0.11        6.15     12.99 o 
  -8   3  13        0.02        3.16     10.83 o 
  -7   3  13       48.01       40.58      9.38 o 
  -6   3  13      980.99     1093.42     27.33 o 
  -5   3  13       66.48       46.48      6.98 o 
  -4   3  13      535.86      523.52     13.37 o 
  -3   3  13      545.24      585.50     13.78 o 
  -2   3  13     1741.81     1708.25     23.30 o 
  -1   3  13      201.92      203.58      9.51 o 
   0   3  13     1769.95     1827.21     27.37 o 
   1   3  13      903.85      880.66     18.05 o 
   2   3  13      470.84      496.19     13.09 o 
   3   3  13       33.75       22.45      4.62 o 
   4   3  13      137.45      100.22     10.50 o 
   5   3  13        3.37        1.86      6.93 o 
   6   3  13      113.43      112.59     11.93 o 
   7   3  13        0.82        4.87     10.40 o 
  -9   4  13       64.13       39.97     14.19 o 
  -8   4  13       23.37       31.79     11.72 o 
  -7   4  13        4.80       -0.90      8.92 o 
  -6   4  13      376.05      397.64     17.10 o 
  -5   4  13     1013.87     1115.96     27.42 o 
  -4   4  13       21.24       17.70      4.93 o 
  -3   4  13      432.59      387.41     11.08 o 
  -2   4  13      252.03      285.09     12.41 o 
  -1   4  13      113.11      142.04     10.09 o 
   0   4  13      308.09      314.39     11.78 o 
   1   4  13      846.31      878.74     18.37 o 
   2   4  13      806.14      747.04     16.83 o 
   3   4  13      178.54      207.53     10.37 o 
   4   4  13      614.33      650.09     16.75 o 
   5   4  13       21.87       20.50      6.71 o 
   6   4  13       96.17       88.14     10.67 o 
   7   4  13        3.96        2.32     10.58 o 
  -9   5  13       47.05       31.85     14.04 o 
  -8   5  13        1.08       23.18     11.95 o 
  -7   5  13        4.28       -3.84      8.98 o 
  -6   5  13        9.37        3.08      7.66 o 
  -5   5  13       40.77       42.96      7.40 o 
  -4   5  13      862.05      895.11     17.67 o 
  -3   5  13     1470.25     1437.81     23.06 o 
  -2   5  13     1078.92     1104.29     18.57 o 
  -1   5  13      380.00      364.33     12.10 o 
   0   5  13      198.44      179.60     12.79 o 
   1   5  13      191.14      199.78     10.99 o 
   2   5  13       22.91       23.20      5.80 o 
   3   5  13        1.47        0.46      4.55 o 
   4   5  13       65.43       51.23      8.99 o 
   5   5  13        2.74       -2.02      6.61 o 
   6   5  13       16.59       23.80      8.42 o 
   7   5  13       20.13      -17.42     17.42 o 
  -9   6  13        0.14       -1.70     12.85 o 
  -8   6  13      308.29      307.41     21.33 o 
  -7   6  13        6.08       11.65     10.36 o 
  -6   6  13       68.71       76.34     10.71 o 
  -5   6  13       23.26       22.54      7.86 o 
  -4   6  13        4.51        5.76      5.16 o 
  -3   6  13        1.56        4.90      4.75 o 
  -2   6  13       39.36       31.73      5.25 o 
  -1   6  13      397.78      415.75     14.20 o 
   0   6  13        4.19        2.33      4.98 o 
   1   6  13       16.44        9.45      5.19 o 
   2   6  13      677.66      692.39     18.01 o 
   3   6  13     1106.92     1114.96     23.03 o 
   4   6  13      215.68      216.63     16.39 o 
   5   6  13       65.83       43.55      8.35 o 
   6   6  13       39.83       32.07      9.90 o 
   7   6  13        3.77       35.52     19.73 o 
  -9   7  13       45.68       40.26     14.81 o 
  -8   7  13       49.42       66.48     13.98 o 
  -7   7  13      398.69      426.72     24.64 o 
  -6   7  13      305.34      315.12     19.31 o 
  -5   7  13      405.41      389.62     17.32 o 
  -4   7  13       45.48       45.22      6.40 o 
  -3   7  13      544.78      562.36     15.27 o 
  -2   7  13     1072.80     1133.99     23.87 o 
  -1   7  13       16.39       14.75      4.89 o 
   0   7  13       21.60        2.92      4.96 o 
   1   7  13      615.82      647.28     19.80 o 
   2   7  13      430.80      430.16     15.02 o 
   3   7  13      135.92      139.57     10.09 o 
   4   7  13      159.38      145.67     11.27 o 
   5   7  13        1.20       -0.63      7.66 o 
   6   7  13       11.81        3.97      9.45 o 
   7   7  13       59.92       43.40     19.03 o 
  -9   8  13       11.29       31.36     25.49 o 
  -8   8  13      279.00      300.91     23.32 o 
  -7   8  13      118.20      118.90     16.03 o 
  -6   8  13      427.79      446.90     21.00 o 
  -5   8  13      106.26       76.09     10.30 o 
  -4   8  13        5.14       -2.23      5.39 o 
  -3   8  13       27.79       23.87      5.76 o 
  -2   8  13        0.16       -1.25      4.20 o 
  -1   8  13      111.52      103.57      7.92 o 
   0   8  13       47.87       37.10      6.47 o 
   1   8  13      248.56      260.01     16.83 o 
   2   8  13       45.14       30.47      6.69 o 
   3   8  13       50.93       56.48      9.35 o 
   4   8  13      628.79      631.43     24.82 o 
   5   8  13        0.52        1.65      7.89 o 
   6   8  13        2.37        1.61      9.89 o 
   7   8  13       17.56       29.44     22.80 o 
  -8   9  13       64.88       57.51     15.23 o 
  -7   9  13       51.17       35.85     13.12 o 
  -6   9  13       28.78       32.84     10.54 o 
  -5   9  13       18.35       15.38     11.00 o 
  -4   9  13      181.53      164.90     10.04 o 
  -3   9  13     2188.74     2238.39     32.42 o 
  -2   9  13       61.59       56.18      6.21 o 
  -1   9  13      399.54      395.78     10.96 o 
   0   9  13      215.12      229.48     13.89 o 
   1   9  13      152.39      144.51     10.31 o 
   2   9  13     1427.09     1447.90     38.51 o 
   3   9  13        4.09        2.01      6.67 o 
   4   9  13       39.56       43.34      9.61 o 
   5   9  13       20.95       11.35      8.92 o 
   6   9  13       13.89        7.28     10.35 o 
   7   9  13       79.05       83.43     40.95 o 
  -8  10  13      146.34      139.39     17.68 o 
  -7  10  13        2.03       10.16     12.21 o 
  -6  10  13      425.49      402.15     23.68 o 
  -5  10  13        5.07        3.93      8.58 o 
  -4  10  13        0.34        2.20      6.03 o 
  -3  10  13      152.63      126.59     10.81 o 
  -2  10  13       90.91       88.71      7.07 o 
  -1  10  13        3.84        4.45      4.34 o 
   0  10  13      142.58      125.50      9.53 o 
   1  10  13       93.24       69.75      8.11 o 
   2  10  13       11.98       -4.29      6.31 o 
   3  10  13       11.91       10.02      7.36 o 
   4  10  13       71.86       79.39     11.28 o 
   5  10  13       28.34       42.73     10.58 o 
   6  10  13      149.09      123.94     16.73 o 
  -8  11  13       20.29       17.48     15.63 o 
  -7  11  13        0.47      -11.46     11.46 o 
  -6  11  13        9.03       15.68     10.65 o 
  -5  11  13      227.73      237.89     17.18 o 
  -4  11  13      366.69      401.97     15.47 o 
  -3  11  13      445.23      443.72     14.85 o 
  -2  11  13       19.82       25.77      5.51 o 
  -1  11  13      915.92      833.78     17.59 o 
   0  11  13      201.74      188.93     11.55 o 
   1  11  13      610.61      588.21     18.81 o 
   2  11  13      294.26      261.17     14.17 o 
   3  11  13       53.01       62.66     10.60 o 
   4  11  13       29.20       47.16     10.66 o 
   5  11  13       10.38        7.25      9.69 o 
   6  11  13        0.24       -4.83     14.78 o 
  -8  12  13       37.84       17.23     17.49 o 
  -7  12  13       57.70       30.70     12.94 o 
  -6  12  13      450.97      459.45     24.24 o 
  -5  12  13      104.54      118.84     13.35 o 
  -4  12  13        3.67       -7.10      7.10 o 
  -3  12  13      207.17      240.81     11.47 o 
  -2  12  13        3.01        4.18      5.26 o 
  -1  12  13        0.12       -1.13      4.94 o 
   0  12  13       89.07       92.26      9.20 o 
   1  12  13      248.54      232.52     14.27 o 
   2  12  13       38.67       43.12      8.22 o 
   3  12  13       41.83       35.75      9.55 o 
   4  12  13       59.31       36.83     10.76 o 
   5  12  13       25.18       35.55     11.67 o 
   6  12  13        6.26       10.17     17.74 o 
  -8  13  13       67.41       36.25     19.21 o 
  -7  13  13       40.84       46.56     15.06 o 
  -6  13  13        1.84       -6.04     11.09 o 
  -5  13  13      183.87      179.04     16.03 o 
  -4  13  13      314.61      321.16     17.77 o 
  -3  13  13      370.09      360.55     13.62 o 
  -2  13  13       69.49       51.26      7.48 o 
  -1  13  13        1.24        6.09      5.66 o 
   0  13  13      141.44      157.78     11.62 o 
   1  13  13        3.42       12.37      7.39 o 
   2  13  13       66.09       33.17      8.53 o 
   3  13  13       43.05       25.46      9.54 o 
   4  13  13       26.17       29.79     10.77 o 
   5  13  13       71.86       77.79     14.44 o 
   6  13  13       48.13       43.99     24.54 o 
  -7  14  13       15.10       -0.16     14.65 o 
  -6  14  13       48.15       56.92     13.12 o 
  -5  14  13       18.15       24.92     10.53 o 
  -4  14  13       41.35       10.06      9.54 o 
  -3  14  13       42.52       40.30      7.55 o 
  -2  14  13        4.90        3.02      5.96 o 
  -1  14  13      485.37      462.89     16.79 o 
   0  14  13      317.18      292.81     16.15 o 
   1  14  13      606.88      667.48     23.20 o 
   2  14  13       16.14        9.94      7.95 o 
   3  14  13      414.51      372.37     22.58 o 
   4  14  13        5.85        9.29     10.78 o 
   5  14  13       81.09       86.51     22.62 o 
   6  14  13        1.77       22.00     39.90 o 
  -7  15  13        5.86        6.66     17.11 o 
  -6  15  13       33.03       33.20     15.21 o 
  -5  15  13       11.26        1.05     10.20 o 
  -4  15  13      683.53      736.29     27.33 o 
  -3  15  13      290.40      312.53     14.39 o 
  -2  15  13        9.72        2.00      6.66 o 
  -1  15  13      413.95      381.19     15.39 o 
   0  15  13     1330.92     1396.55     29.00 o 
   1  15  13       30.18       39.11      9.06 o 
   2  15  13        6.94       -0.62      8.06 o 
   3  15  13        9.46       31.47      9.88 o 
   4  15  13        0.57      -11.20     11.20 o 
   5  15  13        2.52       21.59     18.39 o 
  -7  16  13       28.44       18.06     18.81 o 
  -6  16  13        0.28       12.37     13.83 o 
  -5  16  13       23.92       14.41     11.31 o 
  -4  16  13       90.32      112.42     17.85 o 
  -3  16  13        4.49       -1.78      8.74 o 
  -2  16  13       47.84       40.79      8.02 o 
  -1  16  13        3.65        4.33      6.44 o 
   0  16  13       78.70       82.86     15.22 o 
   1  16  13      185.37      165.89     13.49 o 
   2  16  13       20.95       15.61      9.07 o 
   3  16  13      157.39      145.95     15.26 o 
   4  16  13        0.18      -10.21     10.34 o 
   5  16  13        2.90      -18.78     21.59 o 
  -7  17  13       18.66       15.42     33.13 o 
  -6  17  13      135.55      133.27     21.05 o 
  -5  17  13        0.10      -12.29     12.29 o 
  -4  17  13       88.48      108.84     16.04 o 
  -3  17  13       21.18       16.47     10.58 o 
  -2  17  13      104.03      113.11     10.36 o 
  -1  17  13       16.35       20.12      7.37 o 
   0  17  13      489.88      480.99     18.41 o 
   1  17  13       70.85       68.38     11.47 o 
   2  17  13      218.11      246.03     16.71 o 
   3  17  13        7.85       12.51     10.85 o 
   4  17  13        8.99        3.04     15.12 o 
   5  17  13        5.84        0.60     35.34 o 
  -6  18  13        7.59       20.16     17.82 o 
  -5  18  13       65.97       40.36     19.53 o 
  -4  18  13        3.98        5.28     13.09 o 
  -3  18  13        5.76        7.03     11.42 o 
  -2  18  13      122.00      117.01     11.02 o 
  -1  18  13       94.33       94.40     15.03 o 
   0  18  13       39.49       26.86      7.54 o 
   1  18  13      132.93      148.70     14.06 o 
   2  18  13       11.42        6.99      9.94 o 
   3  18  13       31.95        9.03     11.23 o 
   4  18  13        0.07        0.98     19.73 o 
  -6  19  13       25.76       40.54     23.49 o 
  -5  19  13        0.06       27.33     17.85 o 
  -4  19  13       60.41       62.84     18.19 o 
  -3  19  13       64.03       61.60     14.80 o 
  -2  19  13      142.39      123.70     15.03 o 
  -1  19  13       27.79       21.17      8.51 o 
   0  19  13      308.40      311.91     13.58 o 
   1  19  13        7.05        0.26     10.16 o 
   2  19  13       21.65       19.58     12.10 o 
   3  19  13       30.42       35.58     16.74 o 
   4  19  13       79.26       91.61     27.00 o 
  -5  20  13       21.00       23.11     21.51 o 
  -4  20  13       28.81       18.93     17.44 o 
  -3  20  13       31.84       37.46     16.50 o 
  -2  20  13       30.95       46.08     13.06 o 
  -1  20  13       48.90       41.60     10.32 o 
   0  20  13       97.69       64.61      9.56 o 
   1  20  13       72.49       53.81     12.04 o 
   2  20  13       12.50       22.90     12.80 o 
   3  20  13      173.66      196.20     31.06 o 
  -4  21  13      402.59      413.10     32.81 o 
  -3  21  13      139.93      109.10     20.75 o 
  -2  21  13       82.80      138.88     17.52 o 
  -1  21  13       29.33       26.14     10.82 o 
   0  21  13       52.79       48.32     10.03 o 
   1  21  13      108.79      112.14     16.82 o 
   2  21  13        2.45        7.27     16.06 o 
   3  21  13        1.56       25.34     21.70 o 
  -4  22  13       11.19        7.55     30.92 o 
  -3  22  13      106.88       79.30     20.01 o 
  -2  22  13       56.76       76.33     19.06 o 
  -1  22  13        3.03        7.14     12.53 o 
   0  22  13      105.16      100.89     12.53 o 
   1  22  13       41.12       22.08     15.02 o 
   2  22  13       29.03       24.15     21.42 o 
  -3  23  13       98.97       93.29     35.89 o 
  -2  23  13       20.08        5.04     16.10 o 
  -1  23  13       35.78       23.96     16.03 o 
   0  23  13        7.30       23.68     10.90 o 
   1  23  13       10.88       32.45     22.71 o 
  -8   0  14      210.50      180.81     18.66 o 
  -6   0  14      818.53      878.07     38.18 o 
  -4   0  14      910.71      932.36     29.07 o 
  -2   0  14      986.54      963.06     24.00 o 
   0   0  14       62.94       49.13     12.42 o 
   2   0  14        2.99       -5.11      5.11 o 
   4   0  14     1401.62     1394.42     50.92 o 
   6   0  14      167.99      137.22     49.05 o 
  -9   1  14       22.08        7.82     14.03 o 
  -8   1  14       26.93       15.15     10.12 o 
  -7   1  14       49.56       55.05     10.85 o 
  -6   1  14       38.29       29.48      8.70 o 
  -5   1  14      778.76      810.39     23.41 o 
  -4   1  14       26.83       38.12      6.34 o 
  -3   1  14      169.85      191.69      9.32 o 
  -2   1  14       78.78       92.32      6.60 o 
  -1   1  14      813.34      874.22     19.52 o 
   0   1  14     1350.86     1459.70     23.04 o 
   1   1  14       56.80       62.97      6.54 o 
   2   1  14      450.42      452.66     15.86 o 
   3   1  14      204.19      177.77      8.80 o 
   4   1  14       58.21       21.82      8.44 o 
   5   1  14      175.46      195.29     32.00 o 
   6   1  14       24.36       68.65     30.55 o 
   7   1  14      131.25      131.02     13.82 o 
  -9   2  14       52.30       50.26     15.23 o 
  -8   2  14       87.10      101.52     12.42 o 
  -7   2  14       10.01        0.12      9.24 o 
  -6   2  14        9.19       20.66      8.65 o 
  -5   2  14        1.17        8.51      5.42 o 
  -4   2  14     1071.36     1036.34     19.22 o 
  -3   2  14        0.62        0.47      4.39 o 
  -2   2  14      235.09      257.31      9.15 o 
  -1   2  14        0.69       -4.63      4.63 o 
   0   2  14      281.75      264.01     11.28 o 
   1   2  14      959.65      959.65     17.71 o 
   2   2  14     2166.41     2219.56     31.42 o 
   3   2  14       81.70       63.97      5.67 o 
   4   2  14      621.17      731.80     24.03 o 
   5   2  14       24.79       36.51     13.79 o 
   6   2  14      201.90      201.26     29.57 o 
   7   2  14        1.12      -26.10     27.53 o 
  -9   3  14        5.05       13.40     14.63 o 
  -8   3  14        8.65       -1.32      9.44 o 
  -7   3  14       47.22       37.62     10.37 o 
  -6   3  14        4.49        6.45      7.84 o 
  -5   3  14      243.35      221.84     11.32 o 
  -4   3  14      398.51      362.68     12.49 o 
  -3   3  14       33.86       34.44      5.67 o 
  -2   3  14      796.48      770.73     18.31 o 
  -1   3  14     1605.15     1576.03     26.54 o 
   0   3  14       39.33       18.65      5.23 o 
   1   3  14      509.64      528.67     15.59 o 
   2   3  14      435.63      520.59     14.15 o 
   3   3  14       27.11       20.96      5.30 o 
   4   3  14      105.88      123.44     13.17 o 
   5   3  14      238.91      189.85     19.98 o 
   6   3  14        0.41       -7.46      7.55 o 
   7   3  14       39.02       37.15     25.87 o 
  -9   4  14      226.84      218.28     20.31 o 
  -8   4  14      108.25       84.67     13.12 o 
  -7   4  14      625.86      632.05     46.50 o 
  -6   4  14      311.97      331.83     17.73 o 
  -5   4  14      165.27      153.26      9.89 o 
  -4   4  14     1411.21     1442.19     22.15 o 
  -3   4  14       80.14       80.95      7.08 o 
  -2   4  14       32.70       29.88      5.22 o 
  -1   4  14      253.63      255.91     11.41 o 
   0   4  14      253.52      283.26     11.62 o 
   1   4  14      190.90      175.39      9.59 o 
   2   4  14      200.47      194.35      9.41 o 
   3   4  14      490.20      508.25     13.84 o 
   4   4  14      393.04      398.19     17.60 o 
   5   4  14      224.08      226.76     11.86 o 
   6   4  14      156.76      144.60     12.17 o 
   7   4  14       89.69       76.27     26.66 o 
  -9   5  14       72.34       58.94     18.93 o 
  -8   5  14      138.21      134.94     14.34 o 
  -7   5  14       49.81       36.21     12.18 o 
  -6   5  14       54.99       32.02     10.57 o 
  -5   5  14      240.57      223.86     13.23 o 
  -4   5  14      988.37     1028.23     21.84 o 
  -3   5  14      217.64      276.91     10.93 o 
  -2   5  14     2050.29     2040.22     33.50 o 
  -1   5  14       19.61       16.07      5.94 o 
   0   5  14        1.30        3.63      5.30 o 
   1   5  14      218.50      256.72     11.43 o 
   2   5  14      344.20      365.34     13.94 o 
   3   5  14        0.81        1.16      5.27 o 
   4   5  14       15.82       13.09      6.79 o 
   5   5  14       80.41       60.49      9.28 o 
   6   5  14        0.66        6.34      9.07 o 
   7   5  14       54.29       54.32     34.12 o 
  -9   6  14       63.82       57.04     34.86 o 
  -8   6  14      148.80      187.70     17.01 o 
  -7   6  14       86.72       92.58     15.15 o 
  -6   6  14       53.08       69.94     11.40 o 
  -5   6  14      526.74      534.63     20.12 o 
  -4   6  14      173.97      171.51     10.54 o 
  -3   6  14       24.94       18.79      5.42 o 
  -2   6  14      458.58      412.35     15.33 o 
  -1   6  14      396.22      403.84     14.08 o 
   0   6  14      346.24      356.26     13.88 o 
   1   6  14     1781.65     1801.10     32.58 o 
   2   6  14      214.12      221.20     11.36 o 
   3   6  14      168.53      164.20     12.00 o 
   4   6  14      252.20      244.56     13.26 o 
   5   6  14      564.82      665.40     28.96 o 
   6   6  14       24.88       21.90     10.03 o 
  -8   7  14       49.69       30.99     13.45 o 
  -7   7  14      108.62       70.10     14.38 o 
  -6   7  14      552.98      594.87     36.54 o 
  -5   7  14       17.42       24.01      9.08 o 
  -4   7  14      114.96      103.20      8.99 o 
  -3   7  14      199.19      193.07      9.45 o 
  -2   7  14     2510.15     2546.15     35.29 o 
  -1   7  14      184.10      185.51     10.23 o 
   0   7  14        1.37       -5.00      5.00 o 
   1   7  14      176.35      177.88     10.85 o 
   2   7  14       63.63       57.01      7.54 o 
   3   7  14       47.08       33.30      7.84 o 
   4   7  14      114.04      146.64     11.75 o 
   5   7  14       82.89       84.66     11.14 o 
   6   7  14        9.20       10.24     10.39 o 
  -8   8  14       47.46       33.74     13.38 o 
  -7   8  14      236.38      261.47     21.09 o 
  -6   8  14        0.75       -1.22      9.87 o 
  -5   8  14      517.97      519.68     21.66 o 
  -4   8  14       67.77       63.94      8.18 o 
  -3   8  14       37.18       19.77      5.99 o 
  -2   8  14       13.93       15.27      5.50 o 
  -1   8  14       83.67       83.12      8.01 o 
   0   8  14        3.49       10.15      6.00 o 
   1   8  14     1040.56     1036.81     23.55 o 
   2   8  14      137.38      121.69     10.04 o 
   3   8  14      551.14      605.77     25.11 o 
   4   8  14      153.17      151.58     12.40 o 
   5   8  14      116.07      120.65     15.58 o 
   6   8  14       22.90       43.09     12.10 o 
  -8   9  14        3.89       -4.05     13.11 o 
  -7   9  14        7.70        6.96     12.51 o 
  -6   9  14      218.95      231.18     17.98 o 
  -5   9  14       53.05       48.20     10.17 o 
  -4   9  14     1004.44     1013.56     29.60 o 
  -3   9  14       80.36       61.89      7.33 o 
  -2   9  14      887.51      908.37     17.04 o 
  -1   9  14      237.21      213.65     11.25 o 
   0   9  14       19.48       18.23      6.55 o 
   1   9  14       25.55       20.42      6.76 o 
   2   9  14       42.41       26.32      7.75 o 
   3   9  14      128.79      124.89     11.51 o 
   4   9  14        0.66       -7.75      7.75 o 
   5   9  14        0.03       -5.22      9.41 o 
   6   9  14       52.14       52.23     20.10 o 
  -8  10  14        1.33      -12.36     17.04 o 
  -7  10  14      291.73      291.88     26.23 o 
  -6  10  14        0.93        1.78     10.07 o 
  -5  10  14      146.11      149.31     13.15 o 
  -4  10  14       83.29       75.83      8.74 o 
  -3  10  14       16.23       20.71      6.52 o 
  -2  10  14        9.89        6.59      5.11 o 
  -1  10  14      113.70      119.88      9.09 o 
   0  10  14        7.52       14.41      6.57 o 
   1  10  14     1294.82     1287.89     27.79 o 
   2  10  14      164.85      154.32     11.67 o 
   3  10  14      318.13      333.33     17.91 o 
   4  10  14        0.55        3.37      8.90 o 
   5  10  14      266.46      244.84     17.43 o 
   6  10  14        6.94       13.48     18.47 o 
  -8  11  14       34.83       17.05     18.14 o 
  -7  11  14        0.73        1.83     12.54 o 
  -6  11  14      107.14      110.68     14.71 o 
  -5  11  14      241.10      170.44     15.20 o 
  -4  11  14      484.75      502.95     17.22 o 
  -3  11  14        5.19       -3.41      5.70 o 
  -2  11  14     1189.34     1204.91     27.52 o 
  -1  11  14        0.97        5.58      5.68 o 
   0  11  14      591.66      660.44     21.06 o 
   1  11  14      371.01      384.88     23.07 o 
   2  11  14       17.39        2.34      7.22 o 
   3  11  14      185.80      166.40     14.48 o 
   4  11  14       79.05       71.64     15.96 o 
   5  11  14        0.17        4.44     10.59 o 
   6  11  14       59.06      103.62     33.53 o 
  -8  12  14        0.96       20.89     33.32 o 
  -7  12  14      141.39      112.55     16.47 o 
  -6  12  14       36.74       47.48     12.47 o 
  -5  12  14      120.64      103.36     13.28 o 
  -4  12  14       71.12       54.44      9.84 o 
  -3  12  14        8.59        8.25      6.10 o 
  -2  12  14      359.75      364.79     13.48 o 
  -1  12  14        1.87        0.34      4.90 o 
   0  12  14       26.72       10.30      7.17 o 
   1  12  14      666.92      725.38     28.32 o 
   2  12  14       27.09       38.20      8.50 o 
   3  12  14      444.48      467.71     22.59 o 
   4  12  14      329.06      310.82     19.78 o 
   5  12  14        9.79       28.66     18.67 o 
   6  12  14        6.23       -5.43     37.00 o 
  -7  13  14        0.35       11.55     14.96 o 
  -6  13  14       22.42       18.26     13.27 o 
  -5  13  14      197.62      188.28     16.71 o 
  -4  13  14      196.96      181.30     14.89 o 
  -3  13  14       54.48       49.20      7.46 o 
  -2  13  14      198.79      179.86     10.41 o 
  -1  13  14        7.63        0.03      4.99 o 
   0  13  14      456.96      491.86     19.37 o 
   1  13  14      141.67      135.33     12.23 o 
   2  13  14      151.35      157.41     13.75 o 
   3  13  14       15.70       22.20     10.62 o 
   4  13  14      268.87      328.48     22.28 o 
   5  13  14       28.88       26.72     18.06 o 
  -7  14  14      276.08      283.25     31.49 o 
  -6  14  14       60.03       46.92     16.23 o 
  -5  14  14        1.86        3.23     10.52 o 
  -4  14  14        5.59       12.17     10.23 o 
  -3  14  14       70.61       57.22      8.18 o 
  -2  14  14       17.70       16.80      7.03 o 
  -1  14  14       13.50        7.64      5.84 o 
   0  14  14       32.85       29.46      8.95 o 
   1  14  14       35.17       18.56      9.18 o 
   2  14  14        6.00       -7.46      8.10 o 
   3  14  14       28.26       22.09     10.72 o 
   4  14  14      111.48       98.55     15.32 o 
   5  14  14       87.66       85.29     35.29 o 
  -7  15  14       43.56       52.55     20.31 o 
  -6  15  14       19.05      -12.78     13.93 o 
  -5  15  14      122.87      114.33     17.85 o 
  -4  15  14       76.24      110.03     13.93 o 
  -3  15  14        9.98        2.57      7.19 o 
  -2  15  14      378.92      339.88     14.96 o 
  -1  15  14      523.67      532.15     16.66 o 
   0  15  14      322.73      293.74     19.28 o 
   1  15  14       34.10       37.90      9.53 o 
   2  15  14       90.71       78.36     12.23 o 
   3  15  14        3.33        1.67     10.60 o 
   4  15  14       14.99       23.36     17.79 o 
   5  15  14      170.36      210.55     42.24 o 
  -7  16  14       93.68       95.25     39.16 o 
  -6  16  14       84.56      116.28     19.48 o 
  -5  16  14        0.98       -8.19     11.26 o 
  -4  16  14        0.26        2.37     11.03 o 
  -3  16  14       13.51        7.28      9.00 o 
  -2  16  14       36.09       23.00      7.99 o 
  -1  16  14       15.03       12.34      6.80 o 
   0  16  14      183.72      188.52     15.73 o 
   1  16  14        5.09       -0.96      8.26 o 
   2  16  14       63.71       45.02     12.10 o 
   3  16  14       73.81       65.76     14.90 o 
   4  16  14      109.19       87.35     32.07 o 
  -6  17  14        8.01       -7.82     16.04 o 
  -5  17  14      131.92      141.98     24.61 o 
  -4  17  14       85.46       63.49     15.82 o 
  -3  17  14      360.07      431.64     22.65 o 
  -2  17  14       42.23       24.66      8.35 o 
  -1  17  14       58.52       57.50      8.73 o 
   0  17  14       15.74       13.89      9.81 o 
   1  17  14      382.78      405.66     22.04 o 
   2  17  14       10.69        9.01     11.34 o 
   3  17  14        4.03        7.19     15.51 o 
   4  17  14        1.98      -17.07     22.88 o 
  -6  18  14       98.41      111.04     33.81 o 
  -5  18  14        1.08        0.45     15.66 o 
  -4  18  14       51.22       34.91     15.12 o 
  -3  18  14      114.69      141.73     24.29 o 
  -2  18  14        4.37       -4.50      8.31 o 
  -1  18  14        4.89        4.66      7.54 o 
   0  18  14       83.47       56.89     12.32 o 
   1  18  14       44.90       51.00     12.93 o 
   2  18  14      181.02      189.87     19.61 o 
   3  18  14       29.55       60.22     19.95 o 
   4  18  14       41.08       50.31     29.28 o 
  -5  19  14       43.76       53.88     22.43 o 
  -4  19  14       11.57       20.04     17.12 o 
  -3  19  14       35.90       51.32     14.93 o 
  -2  19  14       85.88      119.04     18.46 o 
  -1  19  14      147.73      121.00     11.72 o 
   0  19  14        6.04        4.53     11.34 o 
   1  19  14      107.72       86.09     15.60 o 
   2  19  14        0.08        2.10     17.59 o 
   3  19  14        0.05        3.50     21.27 o 
  -4  20  14       10.60      -15.25     15.25 o 
  -3  20  14        7.54        3.01     13.16 o 
  -2  20  14        6.68        5.77     13.10 o 
  -1  20  14       41.14       47.59     10.70 o 
   0  20  14       32.15       26.71     12.82 o 
   1  20  14        2.09        4.68     13.61 o 
   2  20  14       56.67       83.72     33.52 o 
   3  20  14       53.90       71.14     38.24 o 
  -4  21  14        5.88      -18.54     18.54 o 
  -3  21  14      120.29      116.89     20.91 o 
  -2  21  14       50.72       31.26     15.20 o 
  -1  21  14       24.69       26.62     10.41 o 
   0  21  14       18.64       14.98     10.32 o 
   1  21  14       58.13       64.57     21.33 o 
   2  21  14        5.69       -8.63     25.41 o 
  -3  22  14       41.47       31.90     17.82 o 
  -2  22  14        0.85        9.80     16.07 o 
  -1  22  14       15.77       29.82     12.76 o 
   0  22  14       33.54       23.68     12.66 o 
   1  22  14       91.74       81.46     30.75 o 
  -1  23  14       54.34      -24.02     38.47 o 
  -9   0  15       35.04       21.72     33.41 o 
  -7   0  15     1353.40     1603.10     64.09 o 
  -5   0  15       17.16        7.82      9.47 o 
  -3   0  15       30.68       15.72      7.65 o 
  -1   0  15     1070.66     1035.91     30.44 o 
   1   0  15      996.27      980.07     30.46 o 
   3   0  15     1335.37     1360.54     27.47 o 
  -9   1  15        0.78      -13.26     31.84 o 
  -8   1  15        4.37       -8.39     11.15 o 
  -7   1  15        4.44       -1.62      9.82 o 
  -6   1  15      313.08      318.59     18.54 o 
  -5   1  15       15.35        6.82      6.73 o 
  -4   1  15       23.83        6.97      5.78 o 
  -3   1  15        0.92        2.71      4.93 o 
  -2   1  15      578.21      548.67     13.46 o 
  -1   1  15       20.72       24.27      6.02 o 
   0   1  15     1322.91     1357.93     24.04 o 
   1   1  15      617.83      677.20     16.74 o 
   2   1  15      303.41      281.22     11.28 o 
   3   1  15       16.01       22.28      5.44 o 
   4   1  15       43.65       40.95     10.88 o 
  -8   2  15        1.76       -5.84     11.44 o 
  -7   2  15       12.71        8.18      9.68 o 
  -6   2  15      291.54      258.61     15.86 o 
  -5   2  15       44.20       64.87      7.99 o 
  -4   2  15      246.04      245.74     10.94 o 
  -3   2  15       32.27       10.02      5.09 o 
  -2   2  15      429.24      450.42     12.29 o 
  -1   2  15      450.90      425.86     14.72 o 
   0   2  15      326.95      332.81     13.19 o 
   1   2  15     2454.91     2425.11     35.78 o 
   2   2  15       35.63       34.86      6.01 o 
   3   2  15     1107.56     1172.73     20.96 o 
   4   2  15        0.80        9.30      9.86 o 
   5   2  15      194.32      227.85     28.45 o 
  -8   3  15       16.02       18.97     12.22 o 
  -7   3  15        1.37        7.51      9.58 o 
  -6   3  15      342.32      306.93     16.13 o 
  -5   3  15       62.74       55.39      8.17 o 
  -4   3  15      169.12      158.77     13.63 o 
  -3   3  15      206.06      197.53      9.76 o 
  -2   3  15       84.31       85.48      6.34 o 
  -1   3  15      334.13      333.14     13.46 o 
   0   3  15       18.08       25.93      6.39 o 
   1   3  15     1241.07     1195.78     21.74 o 
   2   3  15      163.64      135.19      9.06 o 
   3   3  15       79.73       69.26      7.15 o 
   4   3  15       22.65       22.62      8.22 o 
   5   3  15        1.02      -14.09     14.09 o 
   6   3  15        3.43        7.84     14.14 o 
  -8   4  15       14.39       33.26     12.46 o 
  -7   4  15      183.04      198.95     15.24 o 
  -6   4  15      849.77      840.86     27.60 o 
  -5   4  15       16.46        7.80      6.63 o 
  -4   4  15      204.11      207.54     15.02 o 
  -3   4  15      260.39      269.99     11.02 o 
  -2   4  15      686.12      653.36     17.23 o 
  -1   4  15       60.75       59.09      7.76 o 
   0   4  15      739.74      750.87     18.38 o 
   1   4  15       21.30        9.39      5.74 o 
   2   4  15      583.51      637.98     17.32 o 
   3   4  15      878.82      950.23     20.09 o 
   4   4  15      294.22      277.60     24.79 o 
   5   4  15       33.16       48.47      8.57 o 
   6   4  15        0.51       -1.58      9.81 o 
  -8   5  15        2.18       10.07     15.87 o 
  -7   5  15        3.37       25.31     12.50 o 
  -6   5  15       14.09       19.59      9.38 o 
  -5   5  15       40.02       42.68      8.14 o 
  -4   5  15      329.61      351.31     13.22 o 
  -3   5  15      779.07      826.14     18.70 o 
  -2   5  15       89.88      104.75      7.80 o 
  -1   5  15      163.46      166.42     10.53 o 
   0   5  15       12.30        5.83      5.54 o 
   1   5  15      226.18      218.77     12.74 o 
   2   5  15      112.31       79.11      8.07 o 
   3   5  15       97.61       98.54      8.48 o 
   4   5  15        3.39        2.72      7.05 o 
   5   5  15       85.71      100.91     13.41 o 
   6   5  15       49.49       46.35     15.82 o 
  -8   6  15       51.22       66.92     16.09 o 
  -7   6  15        1.58        5.27     11.56 o 
  -6   6  15      277.46      251.78     17.21 o 
  -5   6  15       30.29       22.08      8.36 o 
  -4   6  15       45.45       44.69      7.18 o 
  -3   6  15       68.85       43.80      6.93 o 
  -2   6  15      148.45      117.91      7.76 o 
  -1   6  15      239.15      237.30     12.27 o 
   0   6  15      740.97      692.76     23.46 o 
   1   6  15       29.96       20.76      7.71 o 
   2   6  15     1176.13     1195.56     33.11 o 
   3   6  15      456.40      459.10     18.71 o 
   4   6  15      140.24      176.30     20.76 o 
   5   6  15       13.88       22.69      9.26 o 
   6   6  15       62.17       64.06     12.25 o 
  -8   7  15        0.76       -7.22     13.51 o 
  -7   7  15        0.48      -11.44     11.44 o 
  -6   7  15        2.58       -6.82      9.09 o 
  -5   7  15       21.14       20.13      9.34 o 
  -4   7  15       17.91       14.43      6.43 o 
  -3   7  15     1244.02     1296.89     23.67 o 
  -2   7  15      282.27      277.26     10.70 o 
  -1   7  15       80.25       49.38      7.10 o 
   0   7  15        4.65        7.21      5.85 o 
   1   7  15        1.87        5.21      6.19 o 
   2   7  15      200.26      183.20     12.05 o 
   3   7  15       10.01       -0.38      6.88 o 
   4   7  15       42.71       45.55      9.28 o 
   5   7  15       11.22       11.27      9.33 o 
   6   7  15        2.41       -2.49     18.77 o 
  -8   8  15       90.98      115.84     18.24 o 
  -7   8  15        0.04      -11.37     11.37 o 
  -6   8  15      554.62      560.03     25.54 o 
  -5   8  15       47.88       51.00     10.37 o 
  -4   8  15      105.39      113.24      9.49 o 
  -3   8  15       13.45        8.77      5.89 o 
  -2   8  15        0.51       -2.60      5.11 o 
  -1   8  15      302.22      265.98     13.55 o 
   0   8  15       11.44        4.92      6.23 o 
   1   8  15       54.53       54.46      8.66 o 
   2   8  15     2042.09     2127.18     62.66 o 
   3   8  15       30.30       27.23      8.56 o 
   4   8  15       73.06       94.69     11.30 o 
   5   8  15       45.73       33.15     11.09 o 
   6   8  15       32.21        4.92     19.75 o 
  -8   9  15       13.69       25.66     16.00 o 
  -7   9  15       17.48       27.09     13.87 o 
  -6   9  15        4.52       -4.49     10.24 o 
  -5   9  15      171.88      191.08     16.21 o 
  -4   9  15        0.36       -3.00      6.54 o 
  -3   9  15     1301.42     1398.30     24.34 o 
  -2   9  15       85.58       74.61      7.37 o 
  -1   9  15      203.55      221.94     14.60 o 
   0   9  15        6.00        4.97      6.76 o 
   1   9  15       38.80       40.96      8.13 o 
   2   9  15       11.07       -4.35      7.08 o 
   3   9  15        9.27        8.79      8.05 o 
   4   9  15       72.61       59.38     10.69 o 
   5   9  15       38.39       45.50     12.01 o 
   6   9  15       22.06       17.99     35.25 o 
  -8  10  15       97.91      108.13     21.87 o 
  -7  10  15       32.77       44.08     14.36 o 
  -6  10  15      165.68      177.86     17.06 o 
  -5  10  15       16.07        0.49      9.09 o 
  -4  10  15        0.97       -1.44      6.55 o 
  -3  10  15      289.05      311.42     13.98 o 
  -2  10  15      248.71      219.20      9.95 o 
  -1  10  15       12.37       12.21      7.42 o 
   0  10  15      361.08      385.27     17.15 o 
   1  10  15       63.94       63.66     10.18 o 
   2  10  15      293.55      298.28     16.75 o 
   3  10  15        0.24        0.02      8.39 o 
   4  10  15      681.74      758.89     27.64 o 
   5  10  15        9.21        5.09     12.94 o 
  -7  11  15       13.69       22.01     14.06 o 
  -6  11  15      232.98      227.56     18.62 o 
  -5  11  15       32.74       26.39     11.83 o 
  -4  11  15        0.26        5.95      7.18 o 
  -3  11  15      783.14      802.63     20.68 o 
  -2  11  15        1.99       -3.89      5.17 o 
  -1  11  15      933.02      951.31     25.71 o 
   0  11  15        8.70        6.71      7.11 o 
   1  11  15       23.08       25.64      8.69 o 
   2  11  15      219.91      207.41     14.90 o 
   3  11  15       67.71       41.47     10.31 o 
   4  11  15       62.48       50.11     12.67 o 
   5  11  15       80.67      113.96     24.60 o 
  -7  12  15       24.04       -6.45     14.79 o 
  -6  12  15      109.25      104.56     15.20 o 
  -5  12  15        2.89        5.37     10.13 o 
  -4  12  15       40.61       25.69      9.02 o 
  -3  12  15      100.26       72.26      9.41 o 
  -2  12  15       39.32       31.96      6.30 o 
  -1  12  15        0.21       -3.68      6.92 o 
   0  12  15      365.07      357.99     17.25 o 
   1  12  15      236.93      236.95     20.19 o 
   2  12  15      143.38      136.00     12.46 o 
   3  12  15      171.10      184.01     16.18 o 
   4  12  15       53.75       62.75     16.62 o 
   5  12  15        8.92       -6.25     25.24 o 
  -7  13  15       21.27       12.75     15.99 o 
  -6  13  15       33.05       33.44     13.41 o 
  -5  13  15       32.02       32.35     11.53 o 
  -4  13  15      170.08      169.83     13.63 o 
  -3  13  15       23.39       29.80      7.78 o 
  -2  13  15       15.79        5.76      6.08 o 
  -1  13  15      199.10      237.36     14.82 o 
   0  13  15      608.79      569.89     21.42 o 
   1  13  15       39.38       31.20      9.19 o 
   2  13  15       12.59       15.71      8.73 o 
   3  13  15        7.01       -4.68     11.33 o 
   4  13  15        4.48        5.57     17.17 o 
   5  13  15       49.23       59.76     30.00 o 
  -7  14  15      100.42       97.96     21.75 o 
  -6  14  15       19.72       23.04     13.75 o 
  -5  14  15       12.61       14.28     12.09 o 
  -4  14  15        0.11       -6.49      9.97 o 
  -3  14  15       21.38        9.46      7.21 o 
  -2  14  15        8.97        5.58      6.49 o 
  -1  14  15       28.51       20.75      6.83 o 
   0  14  15      614.64      617.86     24.04 o 
   1  14  15       78.03       67.42     11.47 o 
   2  14  15       38.88       44.13     11.65 o 
   3  14  15        9.45       25.66     12.35 o 
   4  14  15      173.61      139.74     24.70 o 
  -6  15  15       38.93       25.25     15.13 o 
  -5  15  15        9.84        2.21     11.91 o 
  -4  15  15       83.21       72.42     15.01 o 
  -3  15  15       46.89       32.53      8.03 o 
  -2  15  15       62.79       59.43      8.30 o 
  -1  15  15      380.30      339.08     14.93 o 
   0  15  15      484.45      483.19     23.13 o 
   1  15  15       84.23       74.92     13.10 o 
   2  15  15       53.65       38.50     11.83 o 
   3  15  15        0.03       -1.75     11.34 o 
   4  15  15       34.73       18.97     27.93 o 
  -6  16  15       31.53       10.98     16.89 o 
  -5  16  15        3.24      -10.26     13.24 o 
  -4  16  15       25.39       16.56     13.52 o 
  -3  16  15        4.81       -8.56      8.56 o 
  -2  16  15       77.94       84.38      9.71 o 
  -1  16  15        0.61       -5.62      5.98 o 
   0  16  15       54.49       56.63     11.64 o 
   1  16  15       32.01       32.68     10.64 o 
   2  16  15       41.25       30.91     12.64 o 
   3  16  15      120.23      104.12     22.39 o 
   4  16  15       11.05        8.99     26.19 o 
  -6  17  15       68.46       40.03     34.56 o 
  -5  17  15       13.03       -5.93     14.13 o 
  -4  17  15      229.82      224.97     21.71 o 
  -3  17  15        2.62        3.68     10.69 o 
  -2  17  15       59.71       52.68      9.54 o 
  -1  17  15       26.58       29.51      7.72 o 
   0  17  15      362.15      384.37     38.48 o 
   1  17  15       60.72       73.63     14.19 o 
   2  17  15        8.48        0.36     11.70 o 
   3  17  15       43.21       86.93     35.32 o 
  -5  18  15       71.51       42.34     28.21 o 
  -4  18  15       11.89       15.28     14.61 o 
  -3  18  15        1.89       10.18     12.49 o 
  -2  18  15      103.83       94.70     11.00 o 
  -1  18  15       35.06       30.06      8.68 o 
   0  18  15        4.45       25.77     12.28 o 
   1  18  15       94.26       75.85     17.49 o 
   2  18  15       21.39       42.59     18.80 o 
   3  18  15       48.67       60.24     30.05 o 
  -4  19  15        6.05        3.77     14.82 o 
  -3  19  15        4.77       11.31     12.92 o 
  -2  19  15      208.95      214.01     17.20 o 
  -1  19  15      143.86      153.37     12.35 o 
   0  19  15       69.66       54.09     13.64 o 
   1  19  15        0.09        2.81     18.48 o 
   2  19  15       10.10        1.45     26.42 o 
  -4  20  15       39.15        6.66     18.36 o 
  -3  20  15        8.42        7.62     14.06 o 
  -2  20  15        0.75       -3.79     13.13 o 
  -1  20  15        8.82        7.48      9.24 o 
   0  20  15        0.56       -6.51     12.24 o 
   1  20  15       88.68      131.67     58.62 o 
   2  20  15       17.86      -23.24     29.40 o 
  -3  21  15        3.77       -6.83     16.13 o 
  -2  21  15        5.13       14.57     14.19 o 
  -1  21  15       89.04       84.97     11.38 o 
   0  21  15       69.42       64.66     29.05 o 
   1  21  15        4.67       39.30     39.53 o 
  -1  22  15        3.52       15.12     26.39 o 
  -8   0  16      719.12      779.42     86.65 o 
  -6   0  16      146.99      149.17     20.31 o 
  -4   0  16        6.01        6.41      8.51 o 
  -2   0  16      323.74      292.25     17.59 o 
   0   0  16       58.71       58.09     11.27 o 
   2   0  16      214.37      225.55     16.12 o 
   4   0  16       15.33       30.02     16.21 o 
  -8   1  16       20.00       22.44     14.02 o 
  -7   1  16        5.45       -2.34     10.71 o 
  -6   1  16       23.21       21.90     10.33 o 
  -5   1  16      435.07      413.71     19.35 o 
  -4   1  16       66.87       74.54      7.87 o 
  -3   1  16      165.85      182.35     10.15 o 
  -2   1  16      126.25      120.47      9.61 o 
  -1   1  16      403.07      403.37     15.00 o 
   0   1  16      883.47      934.25     20.66 o 
   1   1  16      815.44      887.10     27.93 o 
   2   1  16      484.07      517.39     16.68 o 
   3   1  16       29.99       20.21      5.67 o 
   4   1  16        0.00        2.82     10.11 o 
  -8   2  16       13.34       17.46     14.84 o 
  -7   2  16        1.55        4.96     10.71 o 
  -6   2  16       21.86       17.08     10.10 o 
  -5   2  16       24.33       11.07      7.34 o 
  -4   2  16        3.31       -3.53      5.56 o 
  -3   2  16        9.59       11.05      5.71 o 
  -2   2  16      626.11      659.20     20.14 o 
  -1   2  16        0.03       -5.79      5.79 o 
   0   2  16     2577.67     2612.59     38.90 o 
   1   2  16      204.54      205.88     12.02 o 
   2   2  16      171.07      180.17     11.15 o 
   3   2  16       82.03       71.64      7.58 o 
   4   2  16      140.40      179.36     14.98 o 
  -8   3  16       22.26       12.99     12.45 o 
  -7   3  16       65.15       50.29     11.36 o 
  -6   3  16        4.91       -4.78      8.61 o 
  -5   3  16      170.00      183.45     13.07 o 
  -4   3  16       63.96       41.67      7.20 o 
  -3   3  16      887.79      914.50     19.03 o 
  -2   3  16      308.96      365.86     15.81 o 
  -1   3  16       61.98       71.18      8.64 o 
   0   3  16     1152.57     1106.84     32.92 o 
   1   3  16       13.29       12.38      5.57 o 
   2   3  16        3.53        2.52      5.95 o 
   3   3  16        5.30        1.47      5.90 o 
   4   3  16      135.33      136.57     12.21 o 
   5   3  16        6.43      -13.92     21.48 o 
  -8   4  16      239.68      219.66     21.91 o 
  -7   4  16      226.09      238.99     24.22 o 
  -6   4  16        0.95       -0.06      8.64 o 
  -5   4  16       12.67        9.72      7.79 o 
  -4   4  16       91.16       85.82      8.79 o 
  -3   4  16        2.86       -5.26      5.46 o 
  -2   4  16      739.02      710.61     20.68 o 
  -1   4  16       73.37       63.45     10.32 o 
   0   4  16        1.47        3.76      6.19 o 
   1   4  16      319.34      365.34     18.39 o 
   2   4  16      123.22       87.60      8.77 o 
   3   4  16      410.59      422.64     15.14 o 
   4   4  16       88.01      110.51     10.17 o 
   5   4  16        4.61       12.20     10.11 o 
  -8   5  16        6.31       -0.15     12.72 o 
  -7   5  16      109.49       85.93     14.35 o 
  -6   5  16       37.37       24.04     10.19 o 
  -5   5  16      101.03      105.05     11.08 o 
  -4   5  16        2.68        1.63      6.43 o 
  -3   5  16       58.48       37.39      6.97 o 
  -2   5  16      157.93      186.86     12.02 o 
  -1   5  16       29.19       39.16      7.62 o 
   0   5  16      621.58      627.71     20.24 o 
   1   5  16     1511.25     1609.72     35.82 o 
   2   5  16      235.88      255.17     12.93 o 
   3   5  16        0.37       -3.55      6.41 o 
   4   5  16       71.95       64.42      9.65 o 
   5   5  16        8.92       12.07      9.58 o 
   6   5  16        6.50       -2.62     33.27 o 
  -8   6  16       34.21       25.58     15.00 o 
  -7   6  16       13.39       12.87     12.86 o 
  -6   6  16       19.90       20.15      9.73 o 
  -5   6  16      487.26      525.81     25.53 o 
  -4   6  16       80.75       78.53      8.90 o 
  -3   6  16       99.18       75.81      8.15 o 
  -2   6  16        4.13        7.93      5.61 o 
  -1   6  16       67.62       79.51     12.12 o 
   0   6  16       25.63       28.11      6.58 o 
   1   6  16      637.71      652.54     20.69 o 
   2   6  16       30.82       13.85      7.36 o 
   3   6  16       16.65       20.87      7.30 o 
   4   6  16       37.61       42.68      9.37 o 
   5   6  16      172.71      163.59     14.38 o 
  -8   7  16       22.69       10.04     15.02 o 
  -7   7  16        1.67        6.85     12.66 o 
  -6   7  16       25.18       14.55      9.50 o 
  -5   7  16       32.79       28.34      9.23 o 
  -4   7  16        3.60       10.91      6.40 o 
  -3   7  16      430.45      480.47     15.89 o 
  -2   7  16     1234.31     1149.72     23.27 o 
  -1   7  16       16.40       18.38      7.36 o 
   0   7  16      933.54      912.68     22.59 o 
   1   7  16       69.71       58.70      9.74 o 
   2   7  16      135.36      145.86     11.88 o 
   3   7  16        4.24       10.66      7.40 o 
   4   7  16       27.13       21.85      9.24 o 
   5   7  16        9.20       15.25     10.45 o 
  -8   8  16       15.07       30.08     24.95 o 
  -7   8  16       38.37       50.16     15.24 o 
  -6   8  16       22.15       17.32     13.82 o 
  -5   8  16      251.54      275.63     16.25 o 
  -4   8  16      146.96      150.60     11.07 o 
  -3   8  16       76.32       39.58      7.56 o 
  -2   8  16       14.88       14.31      5.57 o 
  -1   8  16      253.06      248.73     15.65 o 
   0   8  16      222.08      203.86     14.49 o 
   1   8  16      631.91      608.24     23.83 o 
   2   8  16       93.63       87.19     14.10 o 
   3   8  16       90.89       91.58     10.52 o 
   4   8  16        2.61       14.25      9.29 o 
   5   8  16       39.31       22.41     13.79 o 
  -7   9  16        7.03      -12.60     12.60 o 
  -6   9  16        1.08       -0.99     10.54 o 
  -5   9  16       11.62       20.20      9.74 o 
  -4   9  16       58.12       62.04      8.73 o 
  -3   9  16       18.66       18.55      7.08 o 
  -2   9  16      469.91      524.85     14.70 o 
  -1   9  16        4.16       -5.18      6.37 o 
   0   9  16      338.29      353.14     16.83 o 
   1   9  16       30.77       18.45      8.02 o 
   2   9  16      117.19      110.76     11.63 o 
   3   9  16        8.46       12.57      8.78 o 
   4   9  16       59.16       66.14     12.51 o 
   5   9  16       43.88       35.76     19.54 o 
  -7  10  16       45.77       34.79     15.83 o 
  -6  10  16       12.85       18.77     12.40 o 
  -5  10  16        3.57       -8.75      8.75 o 
  -4  10  16        0.95       -0.98      7.10 o 
  -3  10  16       27.84       22.63      6.60 o 
  -2  10  16       34.88       31.51      6.36 o 
  -1  10  16       61.11       42.63      8.19 o 
   0  10  16       56.70       51.22      8.97 o 
   1  10  16       35.96       21.69      7.84 o 
   2  10  16       61.56       38.30      9.11 o 
   3  10  16      470.99      512.46     23.07 o 
   4  10  16       52.98       56.01     13.05 o 
   5  10  16      100.34       66.57     36.58 o 
  -7  11  16        6.94        3.25     15.16 o 
  -6  11  16        0.19       -1.58     11.75 o 
  -5  11  16      211.04      198.52     16.92 o 
  -4  11  16       26.91       16.82      7.95 o 
  -3  11  16      161.47      156.94     13.12 o 
  -2  11  16      927.25      951.52     28.57 o 
  -1  11  16       49.59       33.15      8.17 o 
   0  11  16      239.88      247.76     14.80 o 
   1  11  16        2.76       -5.09      7.34 o 
   2  11  16       28.87       26.13      8.97 o 
   3  11  16       15.66       14.24     11.14 o 
   4  11  16        1.65       20.20     13.21 o 
   5  11  16        0.17        5.79     43.51 o 
  -7  12  16       61.20       79.64     17.86 o 
  -6  12  16        6.32        7.95     12.63 o 
  -5  12  16      217.68      236.23     19.54 o 
  -4  12  16       15.63       13.66      9.21 o 
  -3  12  16        1.24       -6.62      6.80 o 
  -2  12  16       18.29       23.26      6.48 o 
  -1  12  16        1.22       -0.12      7.74 o 
   0  12  16      303.90      329.63     17.23 o 
   1  12  16       34.72       33.37      9.61 o 
   2  12  16       95.15      125.35     12.75 o 
   3  12  16       11.29       13.27     10.91 o 
   4  12  16      187.49      147.95     25.27 o 
  -7  13  16       11.90        2.86     22.54 o 
  -6  13  16       13.76        6.19     13.01 o 
  -5  13  16      165.55      166.84     17.70 o 
  -4  13  16      225.75      203.11     16.54 o 
  -3  13  16       22.42       22.54      8.00 o 
  -2  13  16      312.74      368.67     14.47 o 
  -1  13  16       46.25       36.95      9.46 o 
   0  13  16       10.08        7.16      8.16 o 
   1  13  16        1.17        7.83      8.52 o 
   2  13  16       48.79       47.61     14.42 o 
   3  13  16       21.82       29.76     12.51 o 
   4  13  16       12.44       39.13     28.00 o 
  -6  14  16       59.12       98.06     24.21 o 
  -5  14  16       32.96       10.59     12.66 o 
  -4  14  16       14.80       21.99     11.90 o 
  -3  14  16        9.33        2.72      7.76 o 
  -2  14  16       67.73       57.78      7.26 o 
  -1  14  16        0.20        8.92      8.69 o 
   0  14  16      151.43      140.61     16.05 o 
   1  14  16        0.62       -2.51      9.57 o 
   2  14  16       41.11       46.97     12.71 o 
   3  14  16      205.08      160.97     39.49 o 
   4  14  16      175.41      117.02     34.93 o 
  -6  15  16        8.18       -6.15     14.36 o 
  -5  15  16       26.36       32.24     13.94 o 
  -4  15  16        3.34       15.72     12.78 o 
  -3  15  16       92.68      117.91     11.68 o 
  -2  15  16       41.91       48.39      7.58 o 
  -1  15  16      144.02      169.90     14.26 o 
   0  15  16       18.17       22.06     11.05 o 
   1  15  16       99.14      132.54     14.58 o 
   2  15  16       48.21       51.56     13.64 o 
   3  15  16        3.56       19.99     26.23 o 
   4  15  16        1.83       -5.89     37.73 o 
  -6  16  16       31.17       45.28     35.75 o 
  -5  16  16        2.35        5.38     16.12 o 
  -4  16  16        3.55      -11.77     11.77 o 
  -3  16  16        0.07        3.14      8.97 o 
  -2  16  16        3.19       -2.55      7.40 o 
  -1  16  16      141.14      172.36     19.20 o 
   0  16  16      427.11      415.32     25.56 o 
   1  16  16       45.64       54.57     12.98 o 
   2  16  16       59.99       56.04     18.39 o 
   3  16  16       25.82       43.12     27.63 o 
  -5  17  16      176.11      179.85     23.94 o 
  -4  17  16       63.39       83.83     16.83 o 
  -3  17  16      100.72      115.81     15.15 o 
  -2  17  16        0.62       -3.56      8.00 o 
  -1  17  16      227.90      217.79     19.90 o 
   0  17  16       36.47       23.14     13.30 o 
   1  17  16       17.31       18.81     13.64 o 
   2  17  16        1.25        7.48     24.63 o 
   3  17  16       76.30       48.82     41.05 o 
  -4  18  16        2.19        1.00     13.68 o 
  -3  18  16      122.36      133.04     17.85 o 
  -2  18  16        8.47        0.47      8.76 o 
  -1  18  16       22.61       20.37     13.63 o 
   0  18  16      118.49       80.62     15.23 o 
   1  18  16       17.73        6.89     18.15 o 
   2  18  16       92.45       68.57     43.44 o 
  -4  19  16        6.15        0.35     26.39 o 
  -3  19  16      134.68      120.60     20.01 o 
  -2  19  16        1.93       -9.87      9.87 o 
  -1  19  16       63.52       50.87     15.29 o 
   0  19  16        0.03       -0.54     16.38 o 
   1  19  16       30.93       51.50     29.84 o 
  -3  20  16       14.21       48.13     28.70 o 
  -2  20  16       13.61       14.97     13.25 o 
  -1  20  16        1.47      -12.72     18.69 o 
   0  20  16       10.85        3.39     19.84 o 
  -7   0  17      736.36      928.35    130.04 o 
  -5   0  17      321.44      305.12     20.98 o 
  -3   0  17      145.37      184.42     16.23 o 
  -1   0  17      131.98      166.22     22.39 o 
   1   0  17        1.50        0.99      9.43 o 
   3   0  17      140.25      119.76     14.55 o 
  -8   1  17        1.06       -8.92     12.38 o 
  -7   1  17       25.53       10.18     11.58 o 
  -6   1  17        4.42       10.39      9.78 o 
  -5   1  17        6.37       12.59      7.60 o 
  -4   1  17      829.43      879.00     21.40 o 
  -3   1  17        3.87        6.59      5.70 o 
  -2   1  17      304.58      329.67     15.18 o 
  -1   1  17        2.39        4.51      6.44 o 
   0   1  17     1643.28     1661.22     39.05 o 
   1   1  17        8.43       13.46      6.95 o 
   2   1  17      307.54      331.44     13.99 o 
   3   1  17       12.08        1.96      6.63 o 
   4   1  17        0.00       -4.44      7.15 o 
  -8   2  17        7.29        1.21     13.23 o 
  -7   2  17       85.57       72.10     14.58 o 
  -6   2  17       69.71       49.27     12.14 o 
  -5   2  17      194.09      208.27     14.16 o 
  -4   2  17        3.49        3.42      6.53 o 
  -3   2  17        3.34        4.55      5.75 o 
  -2   2  17       50.23       63.10      8.85 o 
  -1   2  17      780.61      748.19     21.32 o 
   0   2  17       13.12       11.96      6.84 o 
   1   2  17        1.64        4.16      6.55 o 
   2   2  17        0.60        6.15      6.63 o 
   3   2  17      114.28      114.39      8.38 o 
   4   2  17       75.36       81.79      9.43 o 
  -8   3  17       57.85       59.60     16.55 o 
  -7   3  17        0.01      -11.19     11.19 o 
  -6   3  17       10.46        5.85      9.92 o 
  -5   3  17       23.34       12.51      8.64 o 
  -4   3  17     1011.65     1051.03     24.64 o 
  -3   3  17        1.00        6.02      5.97 o 
  -2   3  17      142.68      161.18     11.71 o 
  -1   3  17     2597.28     2611.11     41.82 o 
   0   3  17        7.14        9.64      6.94 o 
   1   3  17        0.23        1.63      6.17 o 
   2   3  17      117.27       92.84      8.48 o 
   3   3  17       56.48       72.34      8.23 o 
   4   3  17        0.04       -7.83      7.83 o 
  -8   4  17       23.70        5.79     20.62 o 
  -7   4  17       98.24       59.59     13.85 o 
  -6   4  17        2.43       -3.31      9.88 o 
  -5   4  17       13.87       37.84     10.13 o 
  -4   4  17        4.81        1.13      6.57 o 
  -3   4  17      402.94      394.38     14.30 o 
  -2   4  17        3.26       -4.20      6.69 o 
  -1   4  17      376.92      420.66     17.16 o 
   0   4  17      172.89      211.56     14.71 o 
   1   4  17      100.25      110.72      9.83 o 
   2   4  17       52.00       40.15      8.03 o 
   3   4  17      105.80      106.79     11.01 o 
   4   4  17        0.43       -5.42      8.08 o 
   5   4  17       56.53       74.36     15.00 o 
  -8   5  17        0.22       -3.52     21.93 o 
  -7   5  17       17.58       10.85     11.85 o 
  -6   5  17       39.30       51.51     11.52 o 
  -5   5  17        0.33       -4.18      8.61 o 
  -4   5  17      735.48      753.32     23.93 o 
  -3   5  17      123.57      119.01      9.28 o 
  -2   5  17       75.37       69.33      9.65 o 
  -1   5  17      658.40      622.66     21.09 o 
   0   5  17     1273.91     1370.98     31.08 o 
   1   5  17       79.85       66.78      8.88 o 
   2   5  17       11.45       -3.18      6.41 o 
   3   5  17        0.19       -0.98      7.32 o 
   4   5  17       27.16       36.51     11.80 o 
   5   5  17        1.55        8.46      9.29 o 
  -7   6  17       10.77        5.45     11.93 o 
  -6   6  17       13.12       31.19     11.86 o 
  -5   6  17        1.09        4.89      9.08 o 
  -4   6  17       18.67       21.53      7.50 o 
  -3   6  17      318.87      318.81     13.25 o 
  -2   6  17        0.58       -6.69      6.69 o 
  -1   6  17      116.85      127.54     12.98 o 
   0   6  17        2.04        2.25      6.59 o 
   1   6  17        2.75        6.44      7.40 o 
   2   6  17      477.11      536.19     18.76 o 
   3   6  17      231.31      271.33     19.44 o 
   4   6  17      266.09      312.55     27.20 o 
   5   6  17        2.82        0.23     14.56 o 
  -7   7  17        3.47       -1.70     11.62 o 
  -6   7  17        4.45       -3.23      9.62 o 
  -5   7  17       45.14       40.42      9.87 o 
  -4   7  17      181.87      181.16     11.66 o 
  -3   7  17     1355.62     1324.92     27.33 o 
  -2   7  17       14.26       16.00      7.76 o 
  -1   7  17      621.85      658.75     25.44 o 
   0   7  17        0.23       -4.17      6.33 o 
   1   7  17       68.72       51.50      8.85 o 
   2   7  17        0.23        6.26      8.17 o 
   3   7  17      252.09      238.38     15.81 o 
   4   7  17       36.69       54.29     11.91 o 
   5   7  17       38.43       52.62     21.25 o 
  -7   8  17        0.17       -2.53     12.64 o 
  -6   8  17       37.76       34.86     11.17 o 
  -5   8  17       45.95       20.20      9.41 o 
  -4   8  17      208.07      202.56     12.40 o 
  -3   8  17      105.41      106.36      9.43 o 
  -2   8  17       52.97       38.73      8.91 o 
  -1   8  17      242.39      267.45     15.64 o 
   0   8  17        5.77        5.34      6.81 o 
   1   8  17        6.63        4.75      7.74 o 
   2   8  17      441.39      478.74     20.15 o 
   3   8  17        5.19        1.72      9.32 o 
   4   8  17      103.86       91.60     13.62 o 
   5   8  17      147.87      118.49     78.32 o 
  -7   9  17        0.03       -8.70     13.58 o 
  -6   9  17       10.19        5.34     10.99 o 
  -5   9  17      124.15      141.24     16.71 o 
  -4   9  17        1.14       -3.90      6.71 o 
  -3   9  17      238.81      266.93     12.84 o 
  -2   9  17       51.28       29.57      9.13 o 
  -1   9  17      940.77      977.72     27.01 o 
   0   9  17       28.59       17.03      8.12 o 
   1   9  17      151.19      133.82     12.93 o 
   2   9  17       34.13       31.21      9.45 o 
   3   9  17        0.19       -4.03      9.85 o 
   4   9  17        1.67       -6.67     16.73 o 
  -7  10  17        4.60       -4.74     14.83 o 
  -6  10  17       73.01       90.61     15.99 o 
  -5  10  17       35.35       27.19     11.07 o 
  -4  10  17       87.00       66.28      8.89 o 
  -3  10  17        0.96       -6.81      6.81 o 
  -2  10  17        4.28        6.55      8.21 o 
  -1  10  17        5.36        3.54      7.11 o 
   0  10  17       12.24       15.55      8.17 o 
   1  10  17       42.03       39.29      9.80 o 
   2  10  17      371.83      373.42     20.50 o 
   3  10  17       22.71       13.57     11.29 o 
   4  10  17       84.75       47.63     19.60 o 
  -7  11  17        7.66       11.88     23.16 o 
  -6  11  17       41.99       34.59     13.93 o 
  -5  11  17        9.46       22.12     11.42 o 
  -4  11  17        0.10        0.26      7.48 o 
  -3  11  17      240.07      234.19     12.72 o 
  -2  11  17       46.42       34.57      9.74 o 
  -1  11  17      485.63      498.16     19.86 o 
   0  11  17        4.48        4.07      7.88 o 
   1  11  17       82.87       71.97     11.20 o 
   2  11  17       35.86       26.17     10.71 o 
   3  11  17       20.95       27.09     12.00 o 
   4  11  17       12.54       32.94     27.98 o 
  -6  12  17      156.59      169.34     20.36 o 
  -5  12  17       23.50       13.03     16.70 o 
  -4  12  17       43.09       54.37     11.39 o 
  -3  12  17       55.08       45.09      7.98 o 
  -2  12  17       68.47       70.99     10.41 o 
  -1  12  17       16.49       10.58      8.13 o 
   0  12  17       12.88        9.02      8.72 o 
   1  12  17       18.40       17.79     10.17 o 
   2  12  17      115.33      118.53     13.86 o 
   3  12  17      167.98      167.50     27.64 o 
   4  12  17      235.62      219.83     56.78 o 
  -6  13  17       52.14       44.04     16.06 o 
  -5  13  17      105.19      139.03     17.76 o 
  -4  13  17      132.07      150.77     15.59 o 
  -3  13  17      120.97      166.12     11.29 o 
  -2  13  17      115.27      130.77     10.48 o 
  -1  13  17      469.22      433.87     19.25 o 
   0  13  17       26.41       26.41     10.81 o 
   1  13  17       98.23       84.71     13.62 o 
   2  13  17       61.24       79.02     12.80 o 
   3  13  17      128.77       68.10     31.49 o 
  -6  14  17       42.60       86.73     28.45 o 
  -5  14  17       28.42       16.91     12.76 o 
  -4  14  17       73.76       76.57     14.85 o 
  -3  14  17        0.72       -1.08      7.63 o 
  -2  14  17       24.13       10.97      8.13 o 
  -1  14  17        2.35       22.07     11.09 o 
   0  14  17        4.91       14.50     11.30 o 
   1  14  17       13.92       15.51     11.60 o 
   2  14  17      233.36      266.57     30.14 o 
   3  14  17       30.31       11.62     27.43 o 
  -5  15  17       16.30        6.40     16.21 o 
  -4  15  17      136.26      139.11     18.82 o 
  -3  15  17       31.66       30.16      9.29 o 
  -2  15  17       37.60       31.61      9.66 o 
  -1  15  17       61.94       70.58     13.51 o 
   0  15  17       85.33       72.48     14.84 o 
   1  15  17      186.45      133.56     18.49 o 
   2  15  17       87.29      114.26     43.07 o 
   3  15  17        0.08      -44.90     47.79 o 
  -5  16  17        7.37        2.65     15.83 o 
  -4  16  17        9.75        7.75     12.63 o 
  -3  16  17       17.38       13.24     10.13 o 
  -2  16  17        0.05        5.26      8.94 o 
  -1  16  17        5.35       21.83     13.15 o 
   0  16  17        0.04       -0.44     12.12 o 
   1  16  17       23.39       25.68     16.21 o 
   2  16  17        3.50       15.03     25.58 o 
  -4  17  17       58.09       57.83     16.92 o 
  -3  17  17        1.67       -4.07     11.71 o 
  -2  17  17        8.38       18.34     10.58 o 
  -1  17  17       11.92       15.09     13.29 o 
   0  17  17        1.47       17.45     19.19 o 
   1  17  17       65.14       69.96     24.76 o 
   2  17  17      117.03       85.54     44.82 o 
  -3  18  17        7.01       16.62     13.34 o 
  -2  18  17        4.62       -6.61     10.19 o 
  -1  18  17       33.85       31.20     19.78 o 
   0  18  17       20.94        9.43     21.33 o 
   1  18  17       78.90       41.62     28.70 o 
  -2  19  17       90.73       93.38     17.05 o 
  -1  19  17       50.92       55.06     25.52 o 
   0  19  17       84.32      103.03     45.60 o 
  -6   0  18       88.75       88.10     19.13 o 
  -4   0  18      667.29      713.40     28.93 o 
  -2   0  18      542.82      631.37     28.44 o 
   0   0  18      446.46      521.32     28.06 o 
   2   0  18      384.06      358.08     21.00 o 
   4   0  18       81.23       86.00     17.62 o 
  -7   1  18        0.05        1.44     12.36 o 
  -6   1  18       36.74       30.79     11.88 o 
  -5   1  18      102.19      112.41     11.88 o 
  -4   1  18       91.23      100.41      9.99 o 
  -3   1  18      727.47      751.23     18.90 o 
  -2   1  18       51.96       28.44      9.28 o 
  -1   1  18      232.67      228.85     13.39 o 
   0   1  18       53.14       51.88      9.34 o 
   1   1  18      577.04      601.40     20.53 o 
   2   1  18      104.27       86.21      9.18 o 
   3   1  18       10.77       17.42      7.28 o 
   4   1  18       32.04       24.75     10.17 o 
  -7   2  18        6.45      -12.01     12.01 o 
  -6   2  18      267.41      313.49     20.53 o 
  -5   2  18        0.37       -1.74      8.26 o 
  -4   2  18      186.33      203.70     12.18 o 
  -3   2  18       92.41       89.18      8.00 o 
  -2   2  18        1.00       10.34      7.66 o 
  -1   2  18       23.77       16.17      7.35 o 
   0   2  18      316.52      312.43     15.19 o 
   1   2  18       83.45       68.75      9.66 o 
   2   2  18      233.81      229.77     15.00 o 
   3   2  18      100.31      112.39     10.38 o 
   4   2  18      221.27      253.93     21.85 o 
  -7   3  18       10.87        5.45     12.61 o 
  -6   3  18       33.61       27.97     11.86 o 
  -5   3  18       66.33       53.09     10.18 o 
  -4   3  18      165.69      197.93     13.54 o 
  -3   3  18      580.49      539.72     21.64 o 
  -2   3  18      233.88      221.55     14.24 o 
  -1   3  18       25.94       28.87      8.36 o 
   0   3  18       20.51       13.88      7.77 o 
   1   3  18      479.80      525.18     18.14 o 
   2   3  18       92.33      107.83     15.48 o 
   3   3  18        0.28       -3.27      6.84 o 
   4   3  18       87.70      113.79     14.53 o 
  -7   4  18      167.35      168.45     21.75 o 
  -6   4  18      140.98      147.08     15.84 o 
  -5   4  18       68.01       78.44     11.72 o 
  -4   4  18      215.31      207.79     12.40 o 
  -3   4  18        1.54        2.25      6.06 o 
  -2   4  18       41.54       18.60      8.24 o 
  -1   4  18       70.87       46.70      9.03 o 
   0   4  18       32.24       26.95      8.30 o 
   1   4  18        0.25        1.95      7.20 o 
   2   4  18       58.29       40.08      7.95 o 
   3   4  18        9.67        5.66      8.55 o 
   4   4  18      132.29      122.65     13.93 o 
  -7   5  18        8.88       12.58     14.54 o 
  -6   5  18       43.43       34.11     11.98 o 
  -5   5  18       37.01       35.55     10.52 o 
  -4   5  18       44.61       56.68      8.82 o 
  -3   5  18      252.81      294.24     15.18 o 
  -2   5  18       22.11       24.05     10.20 o 
  -1   5  18      786.57      825.44     24.43 o 
   0   5  18      198.38      200.78     13.60 o 
   1   5  18      233.65      262.93     13.61 o 
   2   5  18       16.12       15.96      7.29 o 
   3   5  18       17.61       11.46      9.09 o 
   4   5  18        0.04       13.83     10.22 o 
  -7   6  18       16.21       16.07     13.51 o 
  -6   6  18      142.62      112.66     15.57 o 
  -5   6  18      114.03      107.73     13.60 o 
  -4   6  18       33.54       33.46      8.24 o 
  -3   6  18       78.95       79.41      8.21 o 
  -2   6  18      148.77      123.78     12.11 o 
  -1   6  18       19.32       11.92      8.09 o 
   0   6  18      150.49      140.62     13.27 o 
   1   6  18       66.73       67.04      9.25 o 
   2   6  18      129.38      165.22     16.19 o 
   3   6  18      211.52      266.91     16.55 o 
   4   6  18       15.53       28.09     10.84 o 
  -7   7  18        0.97       15.55     13.78 o 
  -6   7  18      153.34      151.42     16.60 o 
  -5   7  18       12.79       19.33     10.53 o 
  -4   7  18      240.14      209.55     12.90 o 
  -3   7  18       51.80       53.98      7.75 o 
  -2   7  18      870.75      983.76     27.69 o 
  -1   7  18       72.92       75.14     11.34 o 
   0   7  18      133.62      153.09     11.61 o 
   1   7  18       19.46       19.16      8.03 o 
   2   7  18       78.21       79.45     11.87 o 
   3   7  18        2.07        5.88      9.49 o 
   4   7  18        2.20      -16.13     16.13 o 
  -7   8  18       74.33       52.22     27.57 o 
  -6   8  18       83.14       57.54     12.80 o 
  -5   8  18       54.67       46.68     11.95 o 
  -4   8  18       23.04       20.71      8.19 o 
  -3   8  18        9.98        3.47      6.64 o 
  -2   8  18      144.47      141.89     14.40 o 
  -1   8  18       15.02       18.08      8.57 o 
   0   8  18        2.86       -2.24      7.19 o 
   1   8  18      106.73      100.70     11.57 o 
   2   8  18        6.41        3.44     10.04 o 
   3   8  18      440.01      558.97     24.36 o 
   4   8  18       88.83       83.69     30.63 o 
  -6   9  18      141.63      120.80     20.06 o 
  -5   9  18        0.30       -4.81      9.07 o 
  -4   9  18       31.32       25.96      8.96 o 
  -3   9  18        6.00        7.82      7.06 o 
  -2   9  18      451.84      500.57     24.74 o 
  -1   9  18       34.05       29.38      9.39 o 
   0   9  18      190.75      186.53     14.61 o 
   1   9  18       44.01       28.55     11.07 o 
   2   9  18        4.67        9.00      9.41 o 
   3   9  18        9.89       10.96     17.29 o 
   4   9  18       18.25       11.42     24.33 o 
  -6  10  18        4.48        3.60     12.46 o 
  -5  10  18       52.84       91.52     12.55 o 
  -4  10  18       21.89       15.74      8.89 o 
  -3  10  18       16.57       15.74      8.62 o 
  -2  10  18        6.86        6.98      8.94 o 
  -1  10  18       17.63       15.60      8.27 o 
   0  10  18       96.29       77.99     11.21 o 
   1  10  18      155.33      163.51     16.26 o 
   2  10  18       99.89       87.74     16.90 o 
   3  10  18      195.48      193.43     27.74 o 
   4  10  18       44.12       36.44     41.00 o 
  -6  11  18        0.31       17.38     13.22 o 
  -5  11  18        4.12        9.23     10.40 o 
  -4  11  18       97.17      104.13     11.91 o 
  -3  11  18      179.15      179.20     12.19 o 
  -2  11  18      154.22      149.72     14.75 o 
  -1  11  18        4.43       -7.70      8.10 o 
   0  11  18      186.85      199.98     18.83 o 
   1  11  18        3.00        9.15     11.03 o 
   2  11  18        4.25        2.98     14.28 o 
   3  11  18        8.79       15.11     26.16 o 
  -6  12  18        0.88       -8.80     21.24 o 
  -5  12  18       84.03       40.23     12.81 o 
  -4  12  18      129.10      130.08     12.73 o 
  -3  12  18       10.25        2.02      8.04 o 
  -2  12  18       13.02        2.80      9.82 o 
  -1  12  18        0.71       -3.12      8.96 o 
   0  12  18        0.15       -9.21      9.71 o 
   1  12  18       76.38       62.40     14.36 o 
   2  12  18       44.72       47.15     16.72 o 
   3  12  18      229.10      185.34     39.59 o 
  -5  13  18       17.19       20.81     14.04 o 
  -4  13  18       56.67       56.60     11.06 o 
  -3  13  18      130.52      133.96     12.57 o 
  -2  13  18      106.00      110.05     15.36 o 
  -1  13  18       71.03       81.18     13.24 o 
   0  13  18       80.37       68.66     14.49 o 
   1  13  18       14.17       18.13     16.88 o 
   2  13  18      175.19      172.34     39.90 o 
   3  13  18       30.57       34.01     41.09 o 
  -5  14  18      147.65      201.15     23.55 o 
  -4  14  18       32.20       19.93     11.25 o 
  -3  14  18       59.40       49.73     10.40 o 
  -2  14  18        2.19       -2.10     10.25 o 
  -1  14  18       68.22       66.00     13.46 o 
   0  14  18       78.85       99.70     16.24 o 
   1  14  18      145.07      128.53     24.21 o 
   2  14  18       48.51       10.03     28.86 o 
  -4  15  18        4.07       26.63     13.47 o 
  -3  15  18       40.84       35.87     10.53 o 
  -2  15  18        4.36        0.72     11.74 o 
  -1  15  18      238.83      218.90     18.17 o 
   0  15  18       35.97       43.59     20.39 o 
   1  15  18      175.87      172.62     29.85 o 
   2  15  18       10.42        8.35     27.56 o 
  -4  16  18       95.53       43.87     28.90 o 
  -3  16  18       35.84       40.51     10.32 o 
  -2  16  18       66.37       70.08     14.40 o 
  -1  16  18       81.91       72.00     21.69 o 
   0  16  18      185.68      194.04     39.38 o 
   1  16  18        5.55       16.35     21.59 o 
  -3  17  18       22.85       18.12     13.37 o 
  -2  17  18       14.59       19.70     16.70 o 
  -1  17  18      154.23      185.19     37.54 o 
   0  17  18       21.82       35.23     28.91 o 
  -1  18  18        0.54       23.84     38.10 o 
  -7   0  19      120.94       88.82     67.92 o 
  -5   0  19      330.10      371.47     26.01 o 
  -3   0  19        4.38       -8.37     11.78 o 
  -1   0  19      502.46      477.62     28.62 o 
   1   0  19       99.58       94.87     15.40 o 
   3   0  19        1.30       -8.72     13.72 o 
  -7   1  19        2.70      -13.97     13.97 o 
  -6   1  19        2.53       11.02     11.80 o 
  -5   1  19        0.69        4.97      9.07 o 
  -4   1  19      467.83      508.82     22.26 o 
  -3   1  19      113.74       99.85     11.86 o 
  -2   1  19      174.56      211.08     18.32 o 
  -1   1  19        9.70       23.38      8.56 o 
   0   1  19      568.89      615.38     23.83 o 
   1   1  19       36.17       35.91      9.35 o 
   2   1  19       64.16       61.37     15.48 o 
   3   1  19       84.43      102.77     12.56 o 
   4   1  19        2.16       -8.00     10.52 o 
  -7   2  19       34.77        7.31     14.26 o 
  -6   2  19      101.14      102.97     15.39 o 
  -5   2  19      111.86      112.81     13.02 o 
  -4   2  19       46.27       18.34      7.92 o 
  -3   2  19       30.41       16.52      9.23 o 
  -2   2  19       53.66       56.38      9.79 o 
  -1   2  19        0.05       -7.19      7.19 o 
   0   2  19       45.75       35.55     10.28 o 
   1   2  19      110.05      101.40     10.81 o 
   2   2  19       11.89       -3.03      9.14 o 
   3   2  19      100.78      100.70     16.69 o 
   4   2  19       30.31       32.07     15.72 o 
  -7   3  19        2.93       -7.78     17.15 o 
  -6   3  19        0.89       -4.70     11.21 o 
  -5   3  19       30.66       26.11      9.92 o 
  -4   3  19      341.38      372.88     16.69 o 
  -3   3  19       19.91       19.92      9.45 o 
  -2   3  19        8.49       12.46      8.70 o 
  -1   3  19      469.45      491.15     21.75 o 
   0   3  19       97.54      118.22     11.52 o 
   1   3  19        5.14       10.57      8.23 o 
   2   3  19       89.85      111.48     14.25 o 
   3   3  19       82.89       92.46     18.75 o 
   4   3  19       16.68      -10.09     27.90 o 
  -7   4  19        6.25       19.51     21.43 o 
  -6   4  19       73.90       74.68     18.64 o 
  -5   4  19      108.78      103.29     13.39 o 
  -4   4  19      161.74      182.63     12.12 o 
  -3   4  19       64.08       72.61     11.24 o 
  -2   4  19        7.14       -7.75      7.75 o 
  -1   4  19       75.44       66.83     10.45 o 
   0   4  19       21.74       13.61      8.23 o 
   1   4  19      293.37      332.02     20.63 o 
   2   4  19       24.43       20.26     11.41 o 
   3   4  19        5.37        3.47      8.71 o 
   4   4  19        2.42        0.60     23.02 o 
  -6   5  19        5.43        5.57     12.29 o 
  -5   5  19       20.65       38.01     12.05 o 
  -4   5  19      184.57      205.19     14.09 o 
  -3   5  19        0.65       -7.68      8.38 o 
  -2   5  19      248.54      280.39     16.47 o 
  -1   5  19      450.30      474.77     20.32 o 
   0   5  19      206.53      199.53     14.23 o 
   1   5  19       64.38       59.83     10.96 o 
   2   5  19        0.43        6.81      8.05 o 
   3   5  19       27.17       16.96     10.92 o 
   4   5  19       77.17       67.78     40.77 o 
  -6   6  19       32.05       34.93     14.23 o 
  -5   6  19       16.70       22.07     11.42 o 
  -4   6  19        1.05        5.90      7.90 o 
  -3   6  19        0.31        7.06      8.83 o 
  -2   6  19       79.74      114.37     12.18 o 
  -1   6  19      384.77      393.68     18.82 o 
   0   6  19        0.93       -8.68      8.68 o 
   1   6  19      168.97      184.02     16.11 o 
   2   6  19      138.00      147.00     13.64 o 
   3   6  19        4.60       36.25     18.73 o 
   4   6  19       21.73       38.70     40.59 o 
  -6   7  19        0.01      -10.42     12.22 o 
  -5   7  19       18.31       24.65     11.56 o 
  -4   7  19       17.01       13.80      8.40 o 
  -3   7  19      168.11      169.36     16.96 o 
  -2   7  19        1.03       -2.00      8.79 o 
  -1   7  19      202.75      262.67     20.30 o 
   0   7  19       46.39       68.20     13.33 o 
   1   7  19       46.62       40.61     10.52 o 
   2   7  19       32.08       35.97     11.66 o 
   3   7  19        1.78        2.71     16.90 o 
  -6   8  19       16.27       15.02     13.68 o 
  -5   8  19        0.14       -2.93     10.31 o 
  -4   8  19       73.39       57.29      9.91 o 
  -3   8  19       47.62       35.66     10.93 o 
  -2   8  19        6.27        5.82      9.28 o 
  -1   8  19      179.02      176.91     16.51 o 
   0   8  19       75.93       73.62     12.82 o 
   1   8  19        1.40        0.13      8.97 o 
   2   8  19      252.31      299.42     26.58 o 
   3   8  19        2.72       -9.60     26.02 o 
  -6   9  19       13.70       18.43     14.56 o 
  -5   9  19       56.71       80.12     16.73 o 
  -4   9  19       24.21       20.30      9.24 o 
  -3   9  19       32.13       34.59     11.09 o 
  -2   9  19      148.35      135.92     17.03 o 
  -1   9  19      296.62      292.11     20.07 o 
   0   9  19       25.35       21.61     10.33 o 
   1   9  19       55.26       34.07     13.31 o 
   2   9  19       11.50       10.33     16.24 o 
   3   9  19       45.26       61.78     30.12 o 
  -6  10  19      105.81       93.77     29.16 o 
  -5  10  19       12.64       -0.25     11.84 o 
  -4  10  19       81.92      111.49     12.17 o 
  -3  10  19       23.25       14.74     12.98 o 
  -2  10  19        0.69       -3.54     10.37 o 
  -1  10  19       33.46       23.01     11.03 o 
   0  10  19       13.42       11.18      9.66 o 
   1  10  19       29.54       21.51     16.55 o 
   2  10  19        2.13        9.16     20.77 o 
   3  10  19       38.91       74.72     31.64 o 
  -5  11  19        2.76       14.32     12.74 o 
  -4  11  19       32.10       34.97     10.81 o 
  -3  11  19       20.88       17.93      9.60 o 
  -2  11  19       61.18       51.88     13.66 o 
  -1  11  19       61.27       57.92     13.40 o 
   0  11  19        0.93       -3.93      9.45 o 
   1  11  19       66.19       47.12     18.21 o 
   2  11  19       12.04        6.53     19.73 o 
  -5  12  19       40.90       58.32     14.07 o 
  -4  12  19        1.56        6.87     11.80 o 
  -3  12  19       39.14       35.27     10.83 o 
  -2  12  19        0.03       -9.45     11.50 o 
  -1  12  19       72.03       67.35     12.80 o 
   0  12  19        5.63       -4.33     16.80 o 
   1  12  19       61.48       41.01     27.79 o 
   2  12  19      148.43      104.72     27.28 o 
  -4  13  19       79.98       80.44     14.99 o 
  -3  13  19       31.97       39.33     12.55 o 
  -2  13  19       13.28       16.80     12.48 o 
  -1  13  19       73.75       51.67     16.80 o 
   0  13  19        1.44       14.11     17.87 o 
   1  13  19        4.58       36.36     27.23 o 
   2  13  19       74.08      187.84     59.45 o 
  -4  14  19        2.65       -4.72     14.18 o 
  -3  14  19       14.73        5.16     11.15 o 
  -2  14  19        1.59       12.99     15.56 o 
  -1  14  19      105.25      154.20     27.47 o 
   0  14  19       24.86       35.68     25.63 o 
   1  14  19        1.02      -11.78     18.17 o 
  -3  15  19        6.45        3.35     13.18 o 
  -2  15  19       41.66       16.82     17.33 o 
  -1  15  19        1.70       12.53     23.91 o 
   0  15  19       36.71       18.89     48.45 o 
  -2  16  19       15.52        3.89     24.28 o 
  -1  16  19      165.44      229.11     57.11 o 
  -6   0  20      173.79      245.72     55.77 o 
  -4   0  20      145.72      155.41     22.00 o 
  -2   0  20      298.51      265.12     44.18 o 
   0   0  20      138.47       92.34     23.07 o 
   2   0  20        1.34       13.81     15.37 o 
  -6   1  20        2.45       -4.47     13.75 o 
  -5   1  20       57.49       44.65     14.17 o 
  -4   1  20        0.25       -8.02      8.02 o 
  -3   1  20       11.47        4.62     11.22 o 
  -2   1  20       27.54       44.66     12.29 o 
  -1   1  20       90.79      103.54     16.49 o 
   0   1  20       54.04       58.98     13.04 o 
   1   1  20       93.24      105.66     15.53 o 
   2   1  20       38.24       18.76     12.93 o 
   3   1  20       28.46       31.65     19.51 o 
  -6   2  20      148.42      155.24     17.08 o 
  -5   2  20        1.82      -11.18     11.18 o 
  -4   2  20        0.39       -6.38      8.17 o 
  -3   2  20       59.61       58.08     13.92 o 
  -2   2  20      305.58      330.33     27.53 o 
  -1   2  20        3.97       -3.09      9.27 o 
   0   2  20       12.12       -1.75     10.66 o 
   1   2  20       30.59       36.61     11.70 o 
   2   2  20       30.24       41.03     11.54 o 
   3   2  20       37.62       29.33     23.44 o 
  -6   3  20        3.88        3.18     16.28 o 
  -5   3  20        0.22        2.92     10.89 o 
  -4   3  20       60.62       51.69      9.72 o 
  -3   3  20      190.60      201.20     19.40 o 
  -2   3  20      160.53      159.95     17.04 o 
  -1   3  20      145.37      156.41     16.50 o 
   0   3  20        4.01       -9.40     10.56 o 
   1   3  20      358.66      358.05     21.99 o 
   2   3  20        4.58       12.76     10.32 o 
   3   3  20       67.08       52.66     20.86 o 
  -6   4  20       81.79       83.13     15.74 o 
  -5   4  20       71.16       43.68     12.40 o 
  -4   4  20      162.01      161.47     13.60 o 
  -3   4  20       74.83      108.22     14.88 o 
  -2   4  20      179.16      182.29     22.57 o 
  -1   4  20        5.57       -9.16      9.84 o 
   0   4  20        0.19       -3.09     11.56 o 
   1   4  20        0.37        6.81     11.02 o 
   2   4  20       19.04       41.62     19.28 o 
   3   4  20       24.30       34.10     29.86 o 
  -6   5  20        6.20      -12.11     12.11 o 
  -5   5  20        0.11      -10.53     10.89 o 
  -4   5  20        0.27        2.80      8.52 o 
  -3   5  20      111.19      119.96     15.15 o 
  -2   5  20      141.72      119.07     14.66 o 
  -1   5  20       59.19       53.17     12.08 o 
   0   5  20      130.58      143.61     17.91 o 
   1   5  20        0.47       11.42     10.86 o 
   2   5  20       15.78       39.08     19.46 o 
   3   5  20       48.35       46.25     41.69 o 
  -6   6  20       42.44       28.92     22.36 o 
  -5   6  20       19.80       -1.58     11.73 o 
  -4   6  20        0.65        4.07      8.70 o 
  -3   6  20       37.71       34.76     12.13 o 
  -2   6  20       14.57       24.89     11.03 o 
  -1   6  20       19.32       27.89     12.41 o 
   0   6  20        0.23       -0.44     10.62 o 
   1   6  20        0.21        5.07     10.15 o 
   2   6  20        2.03       13.34     18.80 o 
   3   6  20       81.47      114.58     50.43 o 
  -5   7  20        3.07      -10.03     11.02 o 
  -4   7  20       30.57       31.13      9.86 o 
  -3   7  20        1.79        0.22     10.86 o 
  -2   7  20      232.20      217.82     18.25 o 
  -1   7  20        5.61       10.74     10.81 o 
   0   7  20       68.77       56.63     12.83 o 
   1   7  20       26.26       -2.40     14.79 o 
   2   7  20       13.06       29.12     24.19 o 
  -5   8  20       16.49       25.44     12.63 o 
  -4   8  20       10.78       11.58      9.40 o 
  -3   8  20        2.49        1.65     11.06 o 
  -2   8  20      285.70      265.04     30.55 o 
  -1   8  20       65.14       56.40     12.82 o 
   0   8  20        8.24       22.32     12.84 o 
   1   8  20       24.40        2.99     15.89 o 
   2   8  20        0.33       22.13     21.26 o 
  -5   9  20        5.34      -11.30     11.82 o 
  -4   9  20       61.16       53.03     11.23 o 
  -3   9  20       28.31       23.52     12.62 o 
  -2   9  20      354.11      378.13     24.12 o 
  -1   9  20       40.93       25.75     12.31 o 
   0   9  20      150.20      156.61     21.44 o 
   1   9  20       44.15       49.04     27.40 o 
   2   9  20      117.95      119.02     28.80 o 
  -5  10  20       61.60       34.38     22.17 o 
  -4  10  20        0.46       -5.70      9.49 o 
  -3  10  20       12.36        1.77     13.89 o 
  -2  10  20       36.50       24.73     13.13 o 
  -1  10  20       35.08       17.76     15.87 o 
   0  10  20        0.04       -7.71     14.83 o 
   1  10  20       38.64       47.66     27.61 o 
   2  10  20        5.41       44.34     29.11 o 
  -4  11  20      118.77       96.51     14.66 o 
  -3  11  20      208.25      176.37     22.56 o 
  -2  11  20       11.95       13.42     15.73 o 
  -1  11  20       93.42       95.14     19.23 o 
   0  11  20       93.74       45.50     26.58 o 
   1  11  20        0.41       29.86     25.15 o 
  -4  12  20        9.67       19.56     35.43 o 
  -3  12  20        7.45       15.80     18.36 o 
  -2  12  20        8.54      -17.35     17.35 o 
  -1  12  20        4.29       -7.39     19.05 o 
   0  12  20        8.77      -17.29     27.95 o 
   1  12  20       93.05       31.24     33.91 o 
  -3  13  20        3.10      -24.13     24.13 o 
  -2  13  20       87.58       96.34     25.70 o 
  -1  13  20       10.35        2.00     20.99 o 
   0  13  20       42.18        8.02     25.60 o 
  -2  14  20        9.60      -15.14     33.18 o 
  -1  14  20       14.69        7.22     33.45 o 
  -5   0  21      685.20      762.35     91.09 o 
  -3   0  21      212.98      183.13     27.28 o 
  -1   0  21        3.54       -2.36     15.63 o 
   1   0  21        9.28        6.43     25.58 o 
  -5   1  21        7.12        3.64     13.05 o 
  -4   1  21       31.43       19.67     14.08 o 
  -3   1  21        0.02       -5.94     11.78 o 
  -2   1  21      111.00      115.93     16.41 o 
  -1   1  21        1.19        4.56     11.06 o 
   0   1  21       15.40       27.80     17.62 o 
   1   1  21        0.03       19.22     17.71 o 
   2   1  21       96.27      122.27     25.09 o 
  -5   2  21      120.93      155.51     18.25 o 
  -4   2  21       29.22       39.21     14.90 o 
  -3   2  21      102.89       88.38     16.32 o 
  -2   2  21       21.93       27.40     13.09 o 
  -1   2  21        0.41      -10.58     10.58 o 
   0   2  21        2.66       14.72     15.65 o 
   1   2  21      270.62      329.57     32.29 o 
   2   2  21        0.30       -7.74     20.48 o 
  -5   3  21       53.03       46.33     14.58 o 
  -4   3  21        0.72        5.30     13.80 o 
  -3   3  21        0.23       -4.67     11.94 o 
  -2   3  21      204.76      187.87     18.68 o 
  -1   3  21      120.52       87.56     15.14 o 
   0   3  21      111.03      119.25     25.92 o 
   1   3  21        0.16        4.84     16.95 o 
   2   3  21        0.43       15.01     20.72 o 
  -5   4  21       74.87       70.01     14.63 o 
  -4   4  21       21.62        4.19     13.53 o 
  -3   4  21       52.54       40.71     14.29 o 
  -2   4  21       12.83       -0.23     11.88 o 
  -1   4  21       42.85       47.31     16.63 o 
   0   4  21        0.09        3.04     16.22 o 
   1   4  21       56.81       26.82     21.15 o 
   2   4  21      221.51      259.66     40.43 o 
  -5   5  21       56.01       48.30     14.40 o 
  -4   5  21        8.60        3.98     13.74 o 
  -3   5  21      117.07      109.62     16.03 o 
  -2   5  21       33.06       29.19     12.46 o 
  -1   5  21       33.68       44.22     22.95 o 
   0   5  21       18.82       11.07     15.95 o 
   1   5  21      129.67      175.53     68.84 o 
   2   5  21      114.59      131.61     49.79 o 
  -5   6  21        1.59       27.13     24.99 o 
  -4   6  21       29.21        5.89     14.49 o 
  -3   6  21        1.46        0.32     12.18 o 
  -2   6  21        0.05       -3.47     13.81 o 
  -1   6  21        0.10       -1.53     15.97 o 
   0   6  21       60.19       31.15     26.00 o 
   1   6  21       29.87       -0.26     24.55 o 
   2   6  21      142.68      229.02     54.30 o 
  -4   7  21       45.90       15.32     19.23 o 
  -3   7  21      170.10      171.15     24.46 o 
  -2   7  21       20.91        6.81     17.67 o 
  -1   7  21       56.82       55.40     17.57 o 
   0   7  21      207.84      218.97     34.08 o 
   1   7  21        4.03       16.08     25.61 o 
  -4   8  21       62.65      101.71     31.27 o 
  -3   8  21        3.60       19.99     18.34 o 
  -2   8  21        0.96       18.79     19.20 o 
  -1   8  21       10.77       15.59     20.01 o 
   0   8  21        7.85       42.68     21.98 o 
   1   8  21       15.92       -3.48     25.59 o 
  -4   9  21        0.17       25.79     25.39 o 
  -3   9  21      119.65      178.11     48.64 o 
  -2   9  21       47.77       34.33     22.09 o 
  -1   9  21      150.37      153.40     42.05 o 
   0   9  21       18.00       24.36     22.21 o 
   1   9  21      246.51      255.62     56.51 o 
  -3  10  21      133.12      137.08     39.94 o 
  -2  10  21       48.98       41.13     38.68 o 
  -1  10  21        0.98       14.82     21.42 o 
   0  10  21       13.17      -20.53     20.53 o 
  -2  11  21       70.21      113.29     34.32 o 
  -1  11  21       83.14      102.62     27.38 o 
  -4   0  22        6.09        6.90     34.24 o 
  -2   0  22       37.05       11.78     31.75 o 
   0   0  22      118.76      147.48     45.79 o 
  -4   1  22        5.22       -1.63     22.17 o 
  -3   1  22        8.54       21.63     21.09 o 
  -2   1  22        0.07       30.57     22.02 o 
  -1   1  22      106.12      214.61     35.02 o 
   0   1  22       35.43       11.41     22.27 o 
   1   1  22       96.14       58.49     39.11 o 
  -4   2  22        0.38        2.06     22.52 o 
  -3   2  22       18.71       -8.15     20.35 o 
  -2   2  22        0.08       -7.68     19.88 o 
  -1   2  22       16.56       51.95     24.09 o 
   0   2  22      285.23      233.62     53.75 o 
   1   2  22        0.70        0.78     31.57 o 
  -4   3  22       12.85       40.02     24.57 o 
  -3   3  22      117.97      108.17     29.33 o 
  -2   3  22        6.01       -7.96     18.29 o 
  -1   3  22      159.32      177.11     33.02 o 
   0   3  22        0.45      -11.87     30.46 o 
   1   3  22       14.95       -6.53     32.35 o 
  -4   4  22        6.88       -5.17     22.29 o 
  -3   4  22       21.62       27.07     23.24 o 
  -2   4  22        4.67       19.07     22.45 o 
  -1   4  22       12.29       18.45     30.60 o 
   0   4  22       38.24       42.56     35.62 o 
  -4   5  22       24.94       40.91     35.02 o 
  -3   5  22       26.84       21.35     56.32 o 
  -2   5  22        0.40       22.84     21.76 o 
  -1   5  22       95.45      110.62     41.64 o 
   0   5  22      303.05      231.32     54.02 o 
  -3   6  22       11.43       10.84     20.53 o 
  -2   6  22       20.96       26.51     31.43 o 
  -1   6  22        1.44      -16.80     28.39 o 
   0   6  22        9.85       21.44     32.90 o 
  -3   7  22        5.53       20.45     23.53 o 
  -2   7  22      191.61      234.12     56.09 o 
  -1   7  22      146.53      189.82     49.97 o 
  -2   8  22        0.08        5.34     33.22 o 
  -1   8  22       15.76        9.34     34.93 o 
                                                 
